# Supplementary material for: Morphology-dependent entry kinetics and spread of influenza A virus
Source: EMBO J. 2025 Jun 9;44(14):3959–82. doi: 10.1038/s44318-025-00481-6 (PMC12264294; doi:10.1038/s44318-025-00481-6)
Supplement: Supplementary file 2 — Source data Fig. 1 [file 44318_2025_481_MOESM2_ESM.zip]

Archive with 42 entries (35 files):
- Figure_01/
- Figure_01/1E/
- Figure_01/1H/
- Figure_01/._.DS_Store
- Figure_01/1D/
- Figure_01/1G/
- Figure_01/.DS_Store
- __MACOSX/Figure_01/._.DS_Store
- Figure_01/1F/
- Figure_01/1I/
- Figure_01/1E/WSN-M1-Udorn.jpg
- __MACOSX/Figure_01/1E/._WSN-M1-Udorn.jpg
- Figure_01/1E/._.DS_Store
- Figure_01/1E/._WSN-M1-Udorn-zoom_NA.jpg
- Figure_01/1E/WSN-M1-Udorn-zoom_NA.jpg
- __MACOSX/Figure_01/1E/._WSN-M1-Udorn-zoom_NA.jpg
- Figure_01/1E/.DS_Store
- __MACOSX/Figure_01/1E/._.DS_Store
- Figure_01/1E/._WSN-M1-Udorn.jpg
- Figure_01/1D/._.DS_Store
- Figure_01/1D/._WSN-zoom_NA.jpg
- Figure_01/1D/WSN-zoom-M1.jpg
- Figure_01/1D/.DS_Store
- __MACOSX/Figure_01/1D/._.DS_Store
- Figure_01/1D/WSN-zoom_NA.jpg
- __MACOSX/Figure_01/1D/._WSN-zoom_NA.jpg
- Figure_01/1G/Fluorescent-plaque_36hpi_cropped.png
- __MACOSX/Figure_01/1G/._Fluorescent-plaque_36hpi_cropped.png
- Figure_01/1G/Fluorescent-plaque_36hpi.png
- __MACOSX/Figure_01/1G/._Fluorescent-plaque_36hpi.png
- Figure_01/1G/Fluorescent-plaque_36hpi_cropped.tif
- Figure_01/1G/._Fluorescent-plaque_36hpi.png
- Figure_01/1G/._Fluorescent-plaque_36hpi_cropped.png
- Figure_01/1G/._Fluorescent-plaque_36hpi.tif
- Figure_01/1G/Fluorescent-plaque_36hpi.tif
- __MACOSX/Figure_01/1G/._Fluorescent-plaque_36hpi.tif
- Figure_01/1F/1F_IAV-morphology.xlsx
- __MACOSX/Figure_01/1F/._1F_IAV-morphology.xlsx
- Figure_01/1F/._1F_IAV-morphology.xlsx
- Figure_01/1I/._1I_plaque-growth.xlsx
- Figure_01/1I/1I_plaque-growth.xlsx
- __MACOSX/Figure_01/1I/._1I_plaque-growth.xlsx
