# Supplementary material for: Morphology-dependent entry kinetics and spread of influenza A virus
Source: EMBO J. 2025 Jun 9;44(14):3959–82. doi: 10.1038/s44318-025-00481-6 (PMC12264294; doi:10.1038/s44318-025-00481-6)
Supplement: Supplementary file 2 — Source data Fig. 1 [file 44318_2025_481_MOESM2_ESM.zip › Figure_01/1F/1F_IAV-morphology.xlsx]

## Sheet: (1F) IAV morphology
WSN-M-Udorn			filamentous	spherical		WSN			filamentous	spherical
Particle length(nm)	Diameter (nm)	ratio	phenotype	radius		Particle length(nm)	Diameter (nm)	ratio	phenotype	radius
1070	100	10.7	filamentous	50		157	153	1.02614	spherical	76.5
547	97	5.63918	filamentous	48.5		125	98	1.27551	spherical	49
291	84	3.46429	filamentous	42		93	92	1.01087	spherical	46
385	92	4.18478	filamentous	46		230	147	1.56463	spherical	73.5
188	126	1.49206	spherical	63		148	136	1.08824	spherical	68
175	93	1.88172	spherical	46.5		618	112	5.51786	filamentous	56
288	90	3.2	filamentous	45		123	100	1.23	spherical	50
1952	92	21.2174	filamentous	46		318	111	2.86486	filamentous	55.5
236	116	2.03448	filamentous	58		221	147	1.5034	spherical	73.5
1275	87	14.6552	filamentous	43.5		116	104	1.11538	spherical	52
402	82	4.90244	filamentous	41		102	91	1.12088	spherical	45.5
142	126	1.12698	spherical	63		288	90	3.2	filamentous	45
395	109	3.62385	filamentous	54.5		131	103	1.27184	spherical	51.5
196	99	1.9798	spherical	49.5		171	98	1.7449	spherical	49
711	86	8.26744	filamentous	43		150	150	1	spherical	75
448	88	5.09091	filamentous	44		79	69	1.14493	spherical	34.5
207	99	2.09091	filamentous	49.5		86	84	1.02381	spherical	42
427	82	5.20732	filamentous	41		1506	102	14.7647	filamentous	51
177	92	1.92391	spherical	46		103	102	1.0098	spherical	51
190	87	2.18391	filamentous	43.5		113	99	1.14141	spherical	49.5
646	102	6.33333	filamentous	51		103	97	1.06186	spherical	48.5
213	82	2.59756	filamentous	41		176	72	2.44444	filamentous	36
262	90	2.91111	filamentous	45		995	100	9.95	filamentous	50
2431	99	24.5556	filamentous	49.5		123	122	1.0082	spherical	61
159	149	1.06711	spherical	74.5		117	96	1.21875	spherical	48
103	88	1.17045	spherical	44		115	87	1.32184	spherical	43.5
487	85	5.72941	filamentous	42.5		105	95	1.10526	spherical	47.5
201	87	2.31034	filamentous	43.5		100	89	1.1236	spherical	44.5
552	112	4.92857	filamentous	56		123	113	1.0885	spherical	56.5
323	110	2.93636	filamentous	55		534	97	5.50515	filamentous	48.5
795	85	9.35294	filamentous	42.5		138	105	1.31429	spherical	52.5
908	104	8.73077	filamentous	52		141	125	1.128	spherical	62.5
640	104	6.15385	filamentous	52		213	201	1.0597	spherical	100.5
261	80	3.2625	filamentous	40		130	124	1.04839	spherical	62
375	70	5.35714	filamentous	35		198	134	1.47761	spherical	67
552	90	6.13333	filamentous	45		243	206	1.17961	spherical	103
607	93	6.52688	filamentous	46.5		143	88	1.625	spherical	44
417	77	5.41558	filamentous	38.5		118	101	1.16832	spherical	50.5
165	85	1.94118	spherical	42.5		115	101	1.13861	spherical	50.5
334	72	4.63889	filamentous	36		133	121	1.09917	spherical	60.5
379	96	3.94792	filamentous	48		125	104	1.20192	spherical	52
172	87	1.97701	spherical	43.5		786	101	7.78218	filamentous	50.5
507	90	5.63333	filamentous	45		415	82	5.06098	filamentous	41
535	100	5.35	filamentous	50		142	130	1.09231	spherical	65
200	88	2.27273	filamentous	44		124	117	1.05983	spherical	58.5
354	112	3.16071	filamentous	56		148	98	1.5102	spherical	49
187	88	2.125	filamentous	44		106	98	1.08163	spherical	49
287	88	3.26136	filamentous	44		119	113	1.0531	spherical	56.5
159	69	2.30435	filamentous	34.5		125	95	1.31579	spherical	47.5
557	74	7.52703	filamentous	37		121.687	76.9285	1.58182	spherical	38.4642
480	73	6.57534	filamentous	36.5		1058.79	61.1607	17.3116	filamentous	30.5803
1084	71	15.2676	filamentous	35.5		128.56	84.9915	1.51262	spherical	42.4958
378	89	4.24719	filamentous	44.5		159.621	61.0247	2.61568	filamentous	30.5124
155	89	1.74157	spherical	44.5		168.432	63.5058	2.65223	filamentous	31.7529
462	78	5.92308	filamentous	39		338.28	59.9662	5.64118	filamentous	29.9831
314	94	3.34043	filamentous	47		606.815	59.4884	10.2006	filamentous	29.7442
910	87	10.4598	filamentous	43.5		287.617	54.8043	5.24807	filamentous	27.4021
208	99	2.10101	filamentous	49.5		93.3628	57.607	1.62068	spherical	28.8035
130	90	1.44444	spherical	45		177.897	80.9238	2.19833	filamentous	40.4619
185	84	2.20238	filamentous	42		519.56	63.4237	8.19189	filamentous	31.7118
1511	99	15.2626	filamentous	49.5		586.186	58.4113	10.0355	filamentous	29.2056
167	68	2.45588	filamentous	34		181.772	125.69	1.44619	spherical	62.845
1467	105	13.9714	filamentous	52.5		73.6654	72.2494	1.0196	spherical	36.1247
272	83	3.27711	filamentous	41.5		75.5473	67.7487	1.11511	spherical	33.8743
526	71	7.40845	filamentous	35.5		110.725	62.1695	1.78102	spherical	31.0847
386	75	5.14667	filamentous	37.5		94.7358	71.8335	1.31882	spherical	35.9168
596	81	7.35802	filamentous	40.5		62.4854	59.9876	1.04164	spherical	29.9938
616	82	7.5122	filamentous	41		63.7872	60.0066	1.063	spherical	30.0033
350	92	3.80435	filamentous	46		125.194	62.9712	1.98812	spherical	31.4856
265	73	3.63014	filamentous	36.5		244.533	62.5823	3.90738	filamentous	31.2911
641	79	8.11392	filamentous	39.5
382	81	4.71605	filamentous	40.5				number of particles (n)	70
172	93	1.84946	spherical	46.5				% spherical	80.5
168	101	1.66337	spherical	50.5				% filamentous	19.5
142	94	1.51064	spherical	47
608	91	6.68132	filamentous	45.5
4223	100	42.23	filamentous	50
402	79	5.08861	filamentous	39.5
172	105	1.6381	spherical	52.5
251	100	2.51	filamentous	50
246	83	2.96386	filamentous	41.5
136	126	1.07937	spherical	63
250.897	59.925	4.18685	filamentous	29.9625
1822.12	43.426	41.9591	filamentous	21.713
479.507	103.935	4.61353	filamentous	51.9675
153.762	125.965	1.22067	spherical	62.9825
121.686	95.824	1.26989	spherical	47.912
161.171	123.967	1.30011	spherical	61.9835
895.474	63.607	14.0782	filamentous	31.8035
1879.28	61.322	30.6461	filamentous	30.661
319.806	43.42	7.36541	filamentous	21.71
144.814	52.663	2.74982	filamentous	26.3315
133.384	50.158	2.65928	filamentous	25.079
353.844	43.189	8.19292	filamentous	21.5945
1457.8	49.409	29.5047	filamentous	24.7045
1866.42	46.966	39.7398	filamentous	23.483
1435.83	85.493	16.7947	filamentous	42.7465
226.89	204.51	1.10943	spherical	102.255
1384.4	49.654	27.8809	filamentous	24.827
1166.86	48.3188	24.1492	filamentous	24.1594
229.478	46.966	4.88605	filamentous	23.483
295.526	50.4755	5.85484	filamentous	25.2377
530.675	56.479	9.39597	filamentous	28.2395
1339.22	48.526	27.5979	filamentous	24.263
274.243	74.26	3.69301	filamentous	37.13
2404.56	55.246	43.5246	filamentous	27.623
562.775	59.9628	9.3854	filamentous	29.9814
1069.35	68.9222	15.5153	filamentous	34.4611
2365	59.3821	39.8268	filamentous	29.6911
1369.14	60.9366	22.4683	filamentous	30.4683
131.041	108.538	1.20733	spherical	54.269
937.045	67.3416	13.9148	filamentous	33.6708
108.34	71.1211	1.52332	spherical	35.5605
1129.4	57.553	19.6237	filamentous	28.7765
529.849	44.0017	12.0416	filamentous	22.0008
61.5934	51.157	1.20401	spherical	25.5785
1197.8	50.9166	23.5247	filamentous	25.4583
1822.38	48.5259	37.5548	filamentous	24.263
186.11	55.328	3.36376	filamentous	27.664
606.096	46.9019	12.9226	filamentous	23.4509
1058.72	44.0009	24.0613	filamentous	22.0005
2752.24	70.0776	39.2742	filamentous	35.0388
995.215	69.0938	14.4038	filamentous	34.5469
481.447	45.4196	10.6	filamentous	22.7098
662.956	53.6287	12.362	filamentous	26.8144
993.573	79.878	12.4386	filamentous	39.939
174.962	50.2772	3.47995	filamentous	25.1386
70.9899	69.0354	1.02831	spherical	34.5177
318.126	52.968	6.006	filamentous	26.484
1201.69	53.4336	22.4894	filamentous	26.7168
347.829	65.7273	5.292	filamentous	32.8636
403.816	55.9789	7.21372	filamentous	27.9895
3731.3	49.6787	75.1086	filamentous	24.8393
1341.34	37.2383	36.0204	filamentous	18.6192
1870.93	39.9801	46.7965	filamentous	19.9901
861.735	42.8897	20.0919	filamentous	21.4448
178.663	132.606	1.34732	spherical	66.303
804.356	46.1878	17.4149	filamentous	23.0939
809.359	60.0048	13.4882	filamentous	30.0024
1006.72	42.9365	23.4467	filamentous	21.4683
1937.27	55.4915	34.9111	filamentous	27.7458
3616.16	56.2656	64.2695	filamentous	28.1328
2078.6	54.265	38.3047	filamentous	27.1325
2491.51	56.5424	44.0645	filamentous	28.2712
2158.66	56.7821	38.0166	filamentous	28.391
4778.09	54.363	87.8923	filamentous	27.1815
1994.78	50.4757	39.5196	filamentous	25.2379
2751.96	54.2536	50.724	filamentous	27.1268
4269.2	48.6191	87.8091	filamentous	24.3096
1368.73	57.9567	23.6164	filamentous	28.9783
131.506	127.093	1.03472	spherical	63.5465
3226.19	48.9902	65.8538	filamentous	24.4951
630.538	74.2364	8.49365	filamentous	37.1182
1644.05	65.8111	24.9813	filamentous	32.9055
179.481	160.126	1.12087	spherical	80.063
432.05	65.5548	6.59067	filamentous	32.7774
1764.81	46.1884	38.2089	filamentous	23.0942
2155.45	56.7821	37.9601	filamentous	28.391
1606.08	48.6191	33.0339	filamentous	24.3096
2916.18	53.5129	54.4949	filamentous	26.7565
1021.13	80.7519	12.6453	filamentous	40.376
313.243	69.8036	4.48749	filamentous	34.9018
766.43	85.778	8.93504	filamentous	42.889
152.765	54.2696	2.81493	filamentous	27.1348
965.208	44.1377	21.8681	filamentous	22.0689
1732.09	53.8346	32.1743	filamentous	26.9173
3456.61	69.2827	49.8914	filamentous	34.6414
2578.82	47.1053	54.7459	filamentous	23.5526
1115.88	42.7723	26.0888	filamentous	21.3862
3393.86	72.0069	47.1324	filamentous	36.0035
275.818	56.569	4.87578	filamentous	28.2845
1650.94	55.7509	29.6128	filamentous	27.8755
1583.08	49.6729	31.8701	filamentous	24.8364
307.807	237.609	1.29543	spherical	118.805
261.177	232.129	1.12514	spherical	116.064
607.381	56.383	10.7724	filamentous	28.1915
1350.81	44.7386	30.1934	filamentous	22.3693
1614.23	43.8182	36.8393	filamentous	21.9091
486.042	54.3192	8.94789	filamentous	27.1596
1554.92	39.5704	39.295	filamentous	19.7852
76.2657	70.5489	1.08103	spherical	35.2745
118.525	116.986	1.01316	spherical	58.493
72.6989	56.7821	1.28031	spherical	28.391
61.5944	62.3247	0.988282	spherical	31.1623
3551.83	53.8767	65.9252	filamentous	26.9383
3778.45	60.2326	62.731	filamentous	30.1163
714.311	54.3637	13.1395	filamentous	27.1819
950.176	54.1757	17.5388	filamentous	27.0878
256.223	51.4744	4.97768	filamentous	25.7372
118.995	56.838	2.09358	filamentous	28.419
294.421	72.0213	4.08797	filamentous	36.0106
1398.25	51.4746	27.1639	filamentous	25.7373
1532.09	61.9838	24.7176	filamentous	30.9919
1477.69	50.2775	29.3907	filamentous	25.1388
1235.93	71.7388	17.2282	filamentous	35.8694
334.707	51.9511	6.44273	filamentous	25.9755
184.781	56.9761	3.24313	filamentous	28.4881
123.195	49.9769	2.46504	filamentous	24.9885
1905.25	77.7388	24.5084	filamentous	38.8694
1055.04	53.3089	19.7911	filamentous	26.6545
2406.55	51.4058	46.8147	filamentous	25.7029
676.396	48.6237	13.9108	filamentous	24.3118
94.3224	60.2326	1.56597	spherical	30.1163
1713.46	47.8847	35.7831	filamentous	23.9424
407.377	95.1671	4.28065	filamentous	47.5836
649.05	83.9414	7.73218	filamentous	41.9707
2189.21	49.1287	44.5607	filamentous	24.5644
1492.23	59.9769	24.8801	filamentous	29.9885
2159.67	66.4809	32.4856	filamentous	33.2405
1975.31	46.6707	42.3244	filamentous	23.3353
143.067	52.3419	2.73332	filamentous	26.171
640.162	59.6509	10.7318	filamentous	29.8255
1136.74	75.5665	15.0429	filamentous	37.7833
2624.82	78.9944	33.2279	filamentous	39.4972
1809.86	72.6331	24.9178	filamentous	36.3165
737.928	62.8391	11.7431	filamentous	31.4196
2686.34	68.9222	38.9765	filamentous	34.4611
355.322	59.3813	5.98374	filamentous	29.6907
221.193	186.826	1.18395	spherical	93.413
		number of particles (n)	219
		% spherical	20.66
		% filamentous	79.34
