# Supplementary material for: Morphology-dependent entry kinetics and spread of influenza A virus
Source: EMBO J. 2025 Jun 9;44(14):3959–82. doi: 10.1038/s44318-025-00481-6 (PMC12264294; doi:10.1038/s44318-025-00481-6)
Supplement: Supplementary file 2 — Source data Fig. 1 [file 44318_2025_481_MOESM2_ESM.zip › Figure_01/1I/1I_plaque-growth.xlsx]

## Sheet: (1I) R(INF) MDCK
raw R(INF) MDCK [µm]
hpi	WSN
18	31.6492	38.8435	23.021	38.8821	24.8813	29.6508	19.5639	41.0571	24.8275	28.9429	24.2341	16.6078	13.5454	23.0306	32.9437	13.7773	37.1515	18.0389	10.6003	24.9696	23.2225	29.6688	19.6495	26.4408	19.6177	28.7331	44.7916	37.4717	39.8965	37.8816	43.3839	14.292	10.8694	32.4965	42.0439	14.3472	13.228	15.8819	12.2343	25.2719	28.8118	22.8167	29.9034	28.8959	31.3801	14.2506	17.4814	21.4781	13.682
24	53.6048	116.55	36.9818	42.0908	20.7301	49.1816	144.782	54.8744	80.1214	66.8907	122.617	75.9385	74.4342	40.0538	36.8162	55.2319	48.4833	61.4173	116.428	47.2164	58.4281	75.08	48.4143	72.8126	39.8924	70.5479	74.7806	19.8882	118.57	58.7538	153.573	47.0577	111.33	18.6682	31.0185	43.9139	17.7933	50.69	42.4496	29.2617	66.6478	12.7505	25.8156	155.887	39.2134	77.607	133.529	120.584	130.765
36	399.489	56.4325	324.476	394.771	307.603	39.1264	327.683	296.06	228.607	168.482	223.145	58.1893	303.671	121.63	129.325	321.154	172.882	261.638	258.973	315.08	219.862	177.855	197.156	221.682	175.491	189.14	241.111	298.699	300	176.536	255.112	239.405	238.101	205.157	21.9128	139.681	229.874	129.311	32.7187	78.0679
48	626.929	660.615	655.371	779.165	621.056	678.729	479.954	598.078	628.998	585.356	609.796	82.5048	598.681	480.195	94.5087	166.82	473.676	676.83	357.855	154.936	300.072	129.136	375.041	235.778	238.051	219.903	454.132	527.657	506.84	478.498	470.846	509.768	371.924	407.048	468.823	55.6652	542.041	364.4	429.143	428.791	461.116	412.534	520.442	480.668	453.65	416.765	359.556	121.234	417.924
Row statistics	WSN			WSN-M1-Udorn
hpi	Mean	SD	N	Mean	SD	N
18	24.853	9.91801	52	15.9081	6.10151	51
24	66.6294	37.5748	52	26.335	15.1318	52
36	211.882	96.832	40	118.438	35.951	52
48	431.713	172.092	52	241.155	87.0775	52
2way ANOVA summary
Number of families	6
Number of comparisons per row family	1
Number of comparisons per column family	6
Alpha	0.05
Tukey's multiple comparisons test	Predicted (LS) mean diff,	95,00% CI of diff,	Below threshold?	Summary	Adjusted P Value
18
spherical vs. filamentous	8.945	-21,38 to 39,27	No	ns	0.5623
24
spherical vs. filamentous	40.29	10,12 to 70,47	Yes	**	0.009
36
spherical vs. filamentous	93.44	61,09 to 125,8	Yes	****	<0,0001
48
spherical vs. filamentous	190.6	160,4 to 220,7	Yes	****	<0,0001
spherical
18 vs. 24	-41.78	-81,37 to -2,178	Yes	*	0.0341
18 vs. 36	-187	-229,5 to -144,6	Yes	****	<0,0001
18 vs. 48	-406.9	-446,5 to -367,3	Yes	****	<0,0001
24 vs. 36	-145.3	-187,7 to -102,8	Yes	****	<0,0001
24 vs. 48	-365.1	-404,7 to -325,5	Yes	****	<0,0001
36 vs. 48	-219.8	-262,3 to -177,4	Yes	****	<0,0001
filamentous
18 vs. 24	-10.43	-50,22 to 29,37	No	ns	0.9061
18 vs. 36	-102.5	-142,3 to -62,74	Yes	****	<0,0001
18 vs. 48	-225.2	-265,0 to -185,5	Yes	****	<0,0001
24 vs. 36	-92.1	-131,7 to -52,50	Yes	****	<0,0001
24 vs. 48	-214.8	-254,4 to -175,2	Yes	****	<0,0001
36 vs. 48	-122.7	-162,3 to -83,12	Yes	****	<0,0001
[truncated: 55 more columns]
