# Supplementary material for: Morphology-dependent entry kinetics and spread of influenza A virus
Source: EMBO J. 2025 Jun 9;44(14):3959–82. doi: 10.1038/s44318-025-00481-6 (PMC12264294; doi:10.1038/s44318-025-00481-6)
Supplement: Supplementary file 3 — Source data Fig. 2 [file 44318_2025_481_MOESM3_ESM.zip]

Archive with 39 entries (28 files):
- Figure_02/
- Figure_02/._.DS_Store
- Figure_02/2D/
- Figure_02/2L/
- Figure_02/2G/
- Figure_02/2B/
- Figure_02/2J/
- Figure_02/2K/
- Figure_02/.DS_Store
- __MACOSX/Figure_02/._.DS_Store
- Figure_02/2F/
- Figure_02/2A/
- Figure_02/2E/
- Figure_02/2H/
- Figure_02/2D/2D_01.tiff
- Figure_02/2D/2D_02.tiff
- Figure_02/2L/2L_01.tiff
- Figure_02/2L/2L_03.tiff
- Figure_02/2L/2L_02.tiff
- Figure_02/2G/WSN-M1-Udorn-PAmScarlet_42hpi-zoom.tif
- Figure_02/2B/SEM_WSN-PAmScarlet_36hpi.tif
- Figure_02/2J/2J_02.tif
- Figure_02/2J/2J_01.tiff
- Figure_02/2K/2K_01.tiff
- Figure_02/2K/2K_03.tiff
- Figure_02/2K/2K_02.tiff
- Figure_02/2F/2F_02.tiff
- Figure_02/2F/2F_01.tiff
- Figure_02/2A/._WSN-PAmScarlet_36hpi-zoom.tif
- Figure_02/2A/WSN-PAmScarlet_36hpi-zoom.tif
- __MACOSX/Figure_02/2A/._WSN-PAmScarlet_36hpi-zoom.tif
- Figure_02/2E/._2E_01.tiff
- Figure_02/2E/._2E_02.tiff
- Figure_02/2E/2E_03.tiff
- Figure_02/2E/2E_02.tiff
- __MACOSX/Figure_02/2E/._2E_02.tiff
- Figure_02/2E/2E_01.tiff
- __MACOSX/Figure_02/2E/._2E_01.tiff
- Figure_02/2H/SEM_WSN-M1-Udorn-PAmScarlet_42hpi.tif
