# Supplementary material for: Morphology-dependent entry kinetics and spread of influenza A virus
Source: EMBO J. 2025 Jun 9;44(14):3959–82. doi: 10.1038/s44318-025-00481-6 (PMC12264294; doi:10.1038/s44318-025-00481-6)
Supplement: Supplementary file 4 — Source data Fig. 3 [file 44318_2025_481_MOESM4_ESM.zip]

Archive with 60 entries (47 files):
- Figure_03/
- Figure_03/._.DS_Store
- Figure_03/3D/
- Figure_03/3L/
- Figure_03/3G/
- Figure_03/3B/
- Figure_03/3J/
- Figure_03/3F/
- Figure_03/3A/
- Figure_03/3I/
- Figure_03/.DS_Store
- __MACOSX/Figure_03/._.DS_Store
- Figure_03/3E/
- Figure_03/3H/
- Figure_03/3C/
- Figure_03/3K/
- Figure_03/3D/._3D_EIPA.xlsx
- Figure_03/3D/3D_EIPA.xlsx
- __MACOSX/Figure_03/3D/._3D_EIPA.xlsx
- Figure_03/3L/3L_WSN-M1-Udorn-zoom_Dragonfly.png
- __MACOSX/Figure_03/3L/._3L_WSN-M1-Udorn-zoom_Dragonfly.png
- Figure_03/3L/._3L_WSN-M1-Udorn-zoom_Dragonfly.png
- Figure_03/3G/README_3G.docx
- __MACOSX/Figure_03/3G/._README_3G.docx
- Figure_03/3G/._.DS_Store
- Figure_03/3G/._3G_WSN-M1-Udorn.jpg
- Figure_03/3G/._README_3G.docx
- Figure_03/3G/.DS_Store
- __MACOSX/Figure_03/3G/._.DS_Store
- Figure_03/3G/3G_WSN-M1-Udorn.jpg
- __MACOSX/Figure_03/3G/._3G_WSN-M1-Udorn.jpg
- Figure_03/3B/3B_entry-efficiency.xlsx
- __MACOSX/Figure_03/3B/._3B_entry-efficiency.xlsx
- Figure_03/3B/._3B_entry-efficiency.xlsx
- Figure_03/3J/3J_WSN-zoom_Dragonfly.png
- __MACOSX/Figure_03/3J/._3J_WSN-zoom_Dragonfly.png
- Figure_03/3J/._3J_WSN-zoom_Dragonfly.png
- Figure_03/3F/3F_WSN.jpg
- Figure_03/3A/3A_IAV-entry-kinetics.xlsx
- __MACOSX/Figure_03/3A/._3A_IAV-entry-kinetics.xlsx
- Figure_03/3A/._3A_IAV-entry-kinetics.xlsx
- Figure_03/3I/3I_WSN_Dragonfly.png
- __MACOSX/Figure_03/3I/._3I_WSN_Dragonfly.png
- Figure_03/3I/._3I_WSN_Dragonfly.png
- Figure_03/3E/README_3E.docx
- __MACOSX/Figure_03/3E/._README_3E.docx
- Figure_03/3E/._.DS_Store
- Figure_03/3E/._README_3E.docx
- Figure_03/3E/._3E_WSN.jpg
- Figure_03/3E/.DS_Store
- __MACOSX/Figure_03/3E/._.DS_Store
- Figure_03/3E/3E_WSN.jpg
- __MACOSX/Figure_03/3E/._3E_WSN.jpg
- Figure_03/3H/3H_WSN-M1-Udorn.jpg
- Figure_03/3C/3C_Dynasore.xlsx
- __MACOSX/Figure_03/3C/._3C_Dynasore.xlsx
- Figure_03/3C/._3C_Dynasore.xlsx
- Figure_03/3K/3K_WSN-M1-Udorn_Dragonfly.png
- __MACOSX/Figure_03/3K/._3K_WSN-M1-Udorn_Dragonfly.png
- Figure_03/3K/._3K_WSN-M1-Udorn_Dragonfly.png
