# Supplementary material for: Morphology-dependent entry kinetics and spread of influenza A virus
Source: EMBO J. 2025 Jun 9;44(14):3959–82. doi: 10.1038/s44318-025-00481-6 (PMC12264294; doi:10.1038/s44318-025-00481-6)
Supplement: Supplementary file 4 — Source data Fig. 3 [file 44318_2025_481_MOESM4_ESM.zip › Figure_03/3D/3D_EIPA.xlsx]

## Sheet: (3D) EIPA
% Infected cells
EIPA concentration [µM]	WSN			WSN-M1-Udorn
40	70.3895	61.828	68.2693	87.2248	60.2228	76.1114
60	36.5512	10.8663	25.1779	53.8833	24.6355	32.1994
80	1.42607	0.839454	2.4102	6.28637	0.967604	2.99982
Simple linear regression
Best-fit values	WSN	WSN-M1-Udorn
Slope	-1.632	-1.778
Y-intercept	128.8	144.9
X-intercept	78.91	81.54
1/slope	-0.6128	-0.5626
Std. Error
Slope	0.1845	0.2252
Y-intercept	11.48	14.01
95% Confidence Intervals
Slope	-2,068 to -1,195	-2,310 to -1,245
Y-intercept	101,6 to 155,9	111,8 to 178,1
X-intercept	73,28 to 87,46	74,91 to 92,41
Goodness of Fit
R squared	0.9178	0.899
Sy.x	9.041	11.03
Is slope significantly non-zero?
F	78.19	62.29
DFn, DFd	1, 7	1, 7
P value	<0,0001	<0,0001
Deviation from zero?	Significant	Significant
Equation	Y = -1,632*X + 128,8	Y = -1,778*X + 144,9
Data
Number of X values	9	9
Maximum number of Y replicates	3	3
Total number of values	9	9
Number of missing values	0	0
