# Supplementary material for: Morphology-dependent entry kinetics and spread of influenza A virus
Source: EMBO J. 2025 Jun 9;44(14):3959–82. doi: 10.1038/s44318-025-00481-6 (PMC12264294; doi:10.1038/s44318-025-00481-6)
Supplement: Supplementary file 4 — Source data Fig. 3 [file 44318_2025_481_MOESM4_ESM.zip › Figure_03/3B/3B_entry-efficiency.xlsx]

## Sheet: (3B) Entry efficiency
Normalized infected cells
	WSN			WSN-M1-Udorn
Infected cells [%]	71.709	82.909	99.121	47.289	49.936	79.967
