# Supplementary material for: Morphology-dependent entry kinetics and spread of influenza A virus
Source: EMBO J. 2025 Jun 9;44(14):3959–82. doi: 10.1038/s44318-025-00481-6 (PMC12264294; doi:10.1038/s44318-025-00481-6)
Supplement: Supplementary file 4 — Source data Fig. 3 [file 44318_2025_481_MOESM4_ESM.zip › Figure_03/3A/3A_IAV-entry-kinetics.xlsx]

## Sheet: (3A) Entry kinetics
Infected cells [%]	WSN						Infected cells [%]	WSN-M1-Udorn
time post infection	experiment 1a	experiment 1b	experiment 2a	experiment 2b	experiment 3a		time post infection	experiment 1a	experiment 1b	experiment 2a	experiment 2b	experiment 3a
0	0.793	0.018	1.242	0.211	0.017		0	0.911	0.078	0.477	0.918	0.059
5			0.261	0.07	0.053		5			0.583	0.389	0.02
10			25.693	9.452	1.518		10			0.425	0.203	0.614
15	17.256	20.115	54.911	53.159	40.66		15	14.6686	12.738	1.981	0.744	4.391
20			71.121	72.296	43.901		20			6.027	4.167	5.366
30	23.043	25.889			57.745		30	23.7622	20.609			11.668
45	28.987	30.034			64.105		45	27.9665	25.815			23.26
60	30.659	31.232	79.795	81.905	77.396		60	33.1424	26.844	36.9113	36.116	26.227
120	34.779	41.219			96.254		120	21.4248	31.052			52.051
