# Supplementary material for: Morphology-dependent entry kinetics and spread of influenza A virus
Source: EMBO J. 2025 Jun 9;44(14):3959–82. doi: 10.1038/s44318-025-00481-6 (PMC12264294; doi:10.1038/s44318-025-00481-6)
Supplement: Supplementary file 4 — Source data Fig. 3 [file 44318_2025_481_MOESM4_ESM.zip › Figure_03/3C/3C_Dynasore.xlsx]

## Sheet: (3C) Dynasore
% Infected cells
Dynasore concentration [µM]	WSN			WSN-M1-Udorn
10	99.8248	93.5297	113.947	129.9	94.9117	110.79
50	68.6928	60.8354	62.8152	57.4379	32.7726	58.2663
100	24.4655	12.2931	41.0808	11.0607	16.189	60.9044
Simple linear regression
Best-fit values	WSN	WSN-M1-Udorn
Slope	-0.8463	-0.8954
Y-intercept	109.3	111.3
X-intercept	129.2	124.3
1/slope	-1.182	-1.117
Std. Error
Slope	0.09098	0.2124
Y-intercept	5.896	13.77
95% Confidence Intervals
Slope	-1,061 to -0,6312	-1,398 to -0,3931
Y-intercept	95,36 to 123,2	78,78 to 143,9
X-intercept	111,6 to 157,2	93,69 to 220,2
Goodness of Fit
R squared	0.9252	0.7173
Sy.x	10.05	23.46
Is slope significantly non-zero?
F	86.52	17.76
DFn, DFd	1, 7	1, 7
P value	<0,0001	0.004
Deviation from zero?	Significant	Significant
Equation	Y = -0,8463*X + 109,3	Y = -0,8954*X + 111,3
Data
Number of X values	9	9
Maximum number of Y replicates	3	3
Total number of values	9	9
Number of missing values	0	0
