# Supplementary material for: Morphology-dependent entry kinetics and spread of influenza A virus
Source: EMBO J. 2025 Jun 9;44(14):3959–82. doi: 10.1038/s44318-025-00481-6 (PMC12264294; doi:10.1038/s44318-025-00481-6)
Supplement: Supplementary file 5 — Source data Fig. 4 [file 44318_2025_481_MOESM5_ESM.zip]

Archive with 53 entries (44 files):
- Figure_04/
- Figure_04/4G/
- Figure_04/4B/
- Figure_04/._.DS_Store
- Figure_04/4F/
- Figure_04/4A/
- Figure_04/.DS_Store
- __MACOSX/Figure_04/._.DS_Store
- Figure_04/4E/
- Figure_04/4H/
- Figure_04/4C/
- Figure_04/4D/
- Figure_04/4G/._.DS_Store
- Figure_04/4G/WSN-Calu-3-agarose1%.tif
- Figure_04/4G/WSN-M1-Udorn-Calu-3-agarose1%.tif
- Figure_04/4G/.DS_Store
- __MACOSX/Figure_04/4G/._.DS_Store
- Figure_04/4B/4B_cell-confluency.xlsx
- __MACOSX/Figure_04/4B/._4B_cell-confluency.xlsx
- Figure_04/4B/._4B_cell-confluency.xlsx
- Figure_04/4F/._.DS_Store
- Figure_04/4F/._4F_plaque-size_zanamivir.xlsx
- Figure_04/4F/.DS_Store
- __MACOSX/Figure_04/4F/._.DS_Store
- Figure_04/4F/4F_plaque-size_zanamivir.xlsx
- __MACOSX/Figure_04/4F/._4F_plaque-size_zanamivir.xlsx
- Figure_04/4A/._4A_wt_24h.tif
- Figure_04/4A/4A_wt_24h.tif
- __MACOSX/Figure_04/4A/._4A_wt_24h.tif
- Figure_04/4A/._4A_ko_24h.tif
- Figure_04/4A/._4A_ko_24h.jpg
- Figure_04/4A/4A_wt_24h.jpg
- Figure_04/4A/4A_ko_24h.tif
- __MACOSX/Figure_04/4A/._4A_ko_24h.tif
- Figure_04/4A/4A_ko_24h.jpg
- __MACOSX/Figure_04/4A/._4A_ko_24h.jpg
- Figure_04/4E/._4E_plaque-size_mucin.xlsx
- Figure_04/4E/4E_plaque-size_mucin.xlsx
- __MACOSX/Figure_04/4E/._4E_plaque-size_mucin.xlsx
- Figure_04/4H/._4H_Calu-3_live.xlsx
- Figure_04/4H/4H_Calu-3_live.xlsx
- __MACOSX/Figure_04/4H/._4H_Calu-3_live.xlsx
- Figure_04/4C/4C_plaque-growth_catenin-KO.xlsx
- __MACOSX/Figure_04/4C/._4C_plaque-growth_catenin-KO.xlsx
- Figure_04/4C/._4C_plaque-growth_catenin-KO.xlsx
- Figure_04/4D/4D_Calu3_WSN-M1-Udorn_muc5ac.tif
- Figure_04/4D/._4D_Calu3_WSN-M1-Udorn_muc5ac.jpg
- Figure_04/4D/4D_Calu3-uninfected_muc5ac.jpg
- __MACOSX/Figure_04/4D/._4D_Calu3-uninfected_muc5ac.jpg
- Figure_04/4D/4D_Calu3_WSN-M1-Udorn_muc5ac.jpg
- __MACOSX/Figure_04/4D/._4D_Calu3_WSN-M1-Udorn_muc5ac.jpg
- Figure_04/4D/4D_Calu3-uninfected_muc5ac.tif
- Figure_04/4D/._4D_Calu3-uninfected_muc5ac.jpg
