# Supplementary material for: Morphology-dependent entry kinetics and spread of influenza A virus
Source: EMBO J. 2025 Jun 9;44(14):3959–82. doi: 10.1038/s44318-025-00481-6 (PMC12264294; doi:10.1038/s44318-025-00481-6)
Supplement: Supplementary file 5 — Source data Fig. 4 [file 44318_2025_481_MOESM5_ESM.zip › Figure_04/4B/4B_cell-confluency.xlsx]

## Sheet: (4B) cell confluency
sample	replicate	area cells	% area of cells	number of nuclei	%area/nuclei	total area	area/nuclei
MDCK-wt 24h	experiment 1	1.41686e+06	97.555	3263.67	0.0319717	1.45237e+06	464.347
	experiment 2	1.41898e+06	96.761	2796.5	0.0353952	1.46648e+06	519.063
	experiment 3	1.44436e+06	98.4915	3693.83	0.0268769	1.46648e+06	394.146
MDCK-Catenin-KO 24 h	experiment 1	943515	64.964	3102.67	0.0216025	1.45237e+06	313.747
	experiment 2	547892	37.361	1989.25	0.0200312	1.46648e+06	293.754
	experiment 3	709605	48.3883	1993.67	0.0244966	1.46648e+06	359.237
MDCK-wt 48h	experiment 1	1.3889e+06	94.7097	3812	0.0255729	1.46648e+06	375.021
	experiment 2	1.44415e+06	98.4772	3311.5	0.0302198	1.46648e+06	443.167
	experiment 3	1.42982e+06	97.5	5472.33	0.0181087	1.46648e+06	265.561
MDCK-Catenin-KO 48 h	experiment 1	1.00032e+06	68.2123	4228.67	0.0165659	1.46648e+06	242.935
	experiment 2	462875	31.5637	2745.5	0.0114946	1.46648e+06	168.566
	experiment 3	1.00354e+06	68.4315	3661.83	0.0189277	1.46648e+06	277.572
