# Supplementary material for: Morphology-dependent entry kinetics and spread of influenza A virus
Source: EMBO J. 2025 Jun 9;44(14):3959–82. doi: 10.1038/s44318-025-00481-6 (PMC12264294; doi:10.1038/s44318-025-00481-6)
Supplement: Supplementary file 5 — Source data Fig. 4 [file 44318_2025_481_MOESM5_ESM.zip › Figure_04/4F/4F_plaque-size_zanamivir.xlsx]

## Sheet: (4F) Zanamivir-relative
Zanamivir concentration [nM]	Replicate	Relative R(INF) reduction [%]	mean	P-value one-sided student's t-test
0 nM	Experiment 1	52.4357	39.7266
	Experiment 2	43.6933
	Experiment 3	23.0507
1 nM	Experiment 1	33.3632	33.7637	0.2683
	Experiment 2	31.4907
	Experiment 3	36.4373
10 nM	Experiment 1	29.8805	44.6616	0.3566
	Experiment 2	43.2445
	Experiment 3	60.8596
100 nM	Experiment 1	14.1009	40.0339	0.494
	Experiment 2	33.968
	Experiment 3	72.0328
1000 nM	Experiment 1	9.19331	20.2235	0.0813
	Experiment 2	34.2059
	Experiment 3	17.2713

## Sheet: (EV4C) Zanamivir-pooled
raw R(INF) Zanamivir
nM	WSN
0	240.429	67.233	101.47	88.382	54.406	166.054	219.468	82.007	183.08	257.01	38.838	51.636	36.887	150.243	236.733	307.853	225.4	173.241	39.625	136.358	170.296	251.16	102.409	143.978	12.9191	49.851	23	168.434	89.503	45.2129	105.183	93.153	109.856	34.4068	245.945	161	166.022	209.904	133.812	101.2
1	151.8	131.722	127.88	98.544	49.7403	95.142	40.508	165.682	140.011	27.8912	18.41	41.699	37.9974	159.388	42.398	20.258	39.726	21.16	13.8734	45.336	143.109	20.263	30.472	76.36	57.993	42.32	38.64	48.902	20.31	69.086	19.434	65.32	29.481	50.841	20.339	12.8948	111.406	36.0506	23.1438	13.9654	16.7192	32.344	46.92	37.942	86.76	64.678	50.022	23.1438	94.103
10	77.412	123.28	80.04	158.24	107.64	91.401	100.28	102.245	77.592	182.516	29.4818	29.5515	34.2446	25.9494	29.44	37.939	16.579	28.589	23.046	37.85	22.3008	25.87	35.139	26.851	14.8672	42.409	39.748	23.2054	28.721	15.7729	22.208	49.824	7.397	12.0775	29.591	35.2722	25.787	18.4245	15.7703	22.2473	87.465	37.843	22.236	12.941	47.114	34.137	35.0602	31.28	68.216
100	57.96	63.707	128.268	69.392	61.739	53.36	23.951	59.079	25.7759	86.727	22.1003	35.093	21.2261	14.9621	11.1521	20.3201	15.7661	13.9304	13.0088	16.6855	55.303	11.96	19.447	21.2757	24.84	12.9747	18.515	21.2109	10.1344	12.0469	14.7614	11.0646	20.355	18.45	12.88	22.2333	41.4249	21.31	18.452	9.2359
1000	15.7796	22.205	29.512	11.0825	11.1027	19.46	6.4883	13.9438	13.9116	15.7691	21.2845	32.6205	11.0497	26.691	11.0575	11.1445	7.4482	13.9078	10.228	15.6672	47.074	22.1511	17.5391	11.967	28.7609	25.0034	19.3822	16.6442	13.9003	12.9694	17.522	10.183	12.8966	15.7354	11.987	6.4969	35.163	15.657	12.0329	35.1754	15.6889	12.119
Zanamivir
2way ANOVA of grouped mean
Compare cell means with others in its row and its column
Number of families	6
Number of comparisons per row family	1
Number of comparisons per column family	6
Alpha	0.05
Tukey's multiple comparisons test	Mean Diff,	95,00% CI of diff,	Below threshold?	Summary	Adjusted P Value
0
spherical vs. filamentous	0	-24,39 to 24,39	No	ns	>0,9999
1
spherical vs. filamentous	-3.373	-27,77 to 21,02	No	ns	0.7732
10
spherical vs. filamentous	8.572	-15,82 to 32,97	No	ns	0.4671
100
spherical vs. filamentous	4.111	-20,28 to 28,51	No	ns	0.7255
spherical
0 vs. 1	54.84	21,92 to 87,76	Yes	**	0.0011
0 vs. 10	59.19	26,27 to 92,11	Yes	***	0.0005
0 vs. 100	75.44	42,52 to 108,4	Yes	****	<0,0001
1 vs. 10	4.347	-28,57 to 37,27	No	ns	0.981
1 vs. 100	20.6	-12,32 to 53,52	No	ns	0.3134
10 vs. 100	16.25	-16,67 to 49,18	No	ns	0.5099
filamentous
0 vs. 1	51.47	18,55 to 84,39	Yes	**	0.002
0 vs. 10	67.76	34,84 to 100,7	Yes	***	0.0001
0 vs. 100	79.55	46,63 to 112,5	Yes	****	<0,0001
1 vs. 10	16.29	-16,63 to 49,21	No	ns	0.508
1 vs. 100	28.09	-4,836 to 61,01	No	ns	0.109
10 vs. 100	11.79	-21,13 to 44,72	No	ns	0.7376
[truncated: 127 more columns]
