# Supplementary material for: Morphology-dependent entry kinetics and spread of influenza A virus
Source: EMBO J. 2025 Jun 9;44(14):3959–82. doi: 10.1038/s44318-025-00481-6 (PMC12264294; doi:10.1038/s44318-025-00481-6)
Supplement: Supplementary file 5 — Source data Fig. 4 [file 44318_2025_481_MOESM5_ESM.zip › Figure_04/4E/4E_plaque-size_mucin.xlsx]

## Sheet: (4E) Mucin-relative
Mucin concentration	Replicate	Relative R(INF) reduction [%]	mean	P-value one-sided student's t-test
0	Experiment 1	35.9898	50.403
	Experiment 2	35.6123
	Experiment 3	72.1849
	Experiment 4	57.825
0.5%	Experiment 1	21.6827	41.1371	0.279
	Experiment 2	64.0312
	Experiment 3	37.6974
0.01	Experiment 1	21.2307	40.2099	0.194
	Experiment 2	47.5492
	Experiment 3	45.0648
	Experiment 4	46.995
0.02	Experiment 1	5.48642	37.9285	0.207
	Experiment 2	47.1104
	Experiment 3	44.0065
	Experiment 4	55.1106

## Sheet: (EV4B) Mucin-pooled
raw R(INF) Mucin
%	WSN
0	40.949	40.48	62.902	51.677	158.24	249.064	177.166	134.32	94.185	18.556	132.923	35.132	68.467	171.736	104.981	164.776	46.174	275.057	124.564	142.241	312.065	51.853	178.48	37.211	334.265	332.115	274.16	116.074	42.588	79.704	64.688	44.239	44.626	27.6	25.76	86.66	215.721	116.184	180.467	79.285	70.197	59.156	53.41	83.237	51.562	40.48	57.358	64.715	55.2
0.5	38.894	38.95	35.196	36.888	68.08	108.91	27.878	20.314	20.24	68.271	101.271	127.3	90.552	29.44	38.64	104.88	77.498	97.685	65.049	48.263	125.268	77.28	62.56	50.068	50.235	112.339	42.32	31.28	123.507	122.163	49.746	86.983	299.92	312.934	449.5	136.592	294.712	290.72	223.152	112.311	36.835	42.351	123.533	44.307	70.106	88.485	129.064	59.086	151.18
1	57.295	48.16	31.319	98.225	36.964	34.96	31.28	18.548	31.534	27.6	64.803	77.469	64.468	90.796	62.608	83.345	129.577	44.599	38.86	155.474	77.719	88.786	55.353	82.871	151.586	112.607	38.826	42.575	81.028	97.938	103.388	61.003	53.496	123.644	131.074	167.542	274.893	48.058	53.582	163.86	47.973	191.869	140.415	214.15	66.705	173.585	79.445	74.018	116.62
2	49.735	38.843	64.624	98.148	62.616	99.46	70.038	83.025	62.866	57.27	140.781	38.968	70.091	33.419	107.438	84.73	84.705	44.525	44.206	60.95	49.887	64.47	57.089	29.706	42.463	88.381	108.948	116.022	77.34	47.877	42.567	68.572	48.128	29.555	57.085	42.463	81.576	68.146	70.328	118.067	132.562	207.821	161.92	192.18	141.297	141.297	111.868	88.745	132.818
2way ANOVA of pooled data
Compare column means (main column effect)
Number of families	1
Number of comparisons per family	28
Alpha	0.05
Tukey's multiple comparisons test	Mean Diff,	95,00% CI of diff,	Below threshold?	Summary	Adjusted P Value
S0 vs. F0	108.2	68,62 to 147,7	Yes	****	<0,0001
S0 vs. S0,5	47.98	15,43 to 80,53	Yes	***	0.0002
S0 vs. F0,5	121.4	88,08 to 154,7	Yes	****	<0,0001
S0 vs. S1	88.39	55,99 to 120,8	Yes	****	<0,0001
S0 vs. F1	153.6	121,2 to 186,0	Yes	****	<0,0001
S0 vs. S2	106.6	73,10 to 140,0	Yes	****	<0,0001
S0 vs. F2	136.2	94,25 to 178,2	Yes	****	<0,0001
F0 vs. S0,5	-60.2	-96,11 to -24,29	Yes	****	<0,0001
F0 vs. F0,5	13.21	-23,39 to 49,82	No	ns	0.9579
F0 vs. S1	-19.79	-55,56 to 15,99	No	ns	0.7014
F0 vs. F1	45.45	9,680 to 81,23	Yes	**	0.003
F0 vs. S2	-1.609	-38,35 to 35,13	No	ns	>0,9999
F0 vs. F2	28.05	-15,84 to 71,95	No	ns	0.5236
S0,5 vs. F0,5	73.41	46,57 to 100,3	Yes	****	<0,0001
S0,5 vs. S1	40.41	15,71 to 65,11	Yes	****	<0,0001
S0,5 vs. F1	105.6	80,95 to 130,4	Yes	****	<0,0001
S0,5 vs. S2	58.59	31,43 to 85,75	Yes	****	<0,0001
S0,5 vs. F2	88.25	49,69 to 126,8	Yes	****	<0,0001
F0,5 vs. S1	-33	-59,66 to -6,339	Yes	**	0.0044
F0,5 vs. F1	32.24	5,576 to 58,90	Yes	**	0.0061
F0,5 vs. S2	-14.82	-42,89 to 13,25	No	ns	0.7489
F0,5 vs. F2	14.84	-24,37 to 54,05	No	ns	0.9458
S1 vs. F1	65.24	41,14 to 89,34	Yes	****	<0,0001
S1 vs. S2	18.18	-8,798 to 45,15	No	ns	0.4517
S1 vs. F2	47.84	9,406 to 86,28	Yes	**	0.0041
F1 vs. S2	-47.06	-74,04 to -20,09	Yes	****	<0,0001
F1 vs. F2	-17.4	-55,83 to 21,04	No	ns	0.8693
S2 vs. F2	29.66	-9,675 to 69,00	No	ns	0.3006
[truncated: 785 more columns]
