# Supplementary material for: Morphology-dependent entry kinetics and spread of influenza A virus
Source: EMBO J. 2025 Jun 9;44(14):3959–82. doi: 10.1038/s44318-025-00481-6 (PMC12264294; doi:10.1038/s44318-025-00481-6)
Supplement: Supplementary file 5 — Source data Fig. 4 [file 44318_2025_481_MOESM5_ESM.zip › Figure_04/4H/4H_Calu-3_live.xlsx]

## Sheet: (4H) Calu-3 live-cell
R(INF) Calu-3 live cell imaging
	WSN																		WSN-M1Udorn
time [h]	1	2	3	4	5	6	7	8	9	10	11	12	13	14	15	16	17	18	1	2	3	4	5	6	7	8	9	10	11	12	13	14	15	16
79	311.631	217.837	222.503	219.656	178.529	230.704	84.125	69.8882	162.934	92.4069	380.171	168.095	163.518	197.191	191.377	545.058	201.798	303.208	207.94	177.906	135.043	107.65	128.308	96.5871	108.406	45.8529	20.1836	311.582	43.9909	179.886	164.259	32.6167	35.5924	209.296
82	336.96	235.032	220.32	244.605	212.789	230.069	87.8098	68.1162	186.5	106.629	319.5	173.432	177.577	188.674	252.179	597.471	277.229	348.95	206.764	170.134	145.017	109.249	124.32	96.7872	107.632	48.8808	19.074	337.953	33.2697	214.954	170.629	33.5485	37.7727	273.433
85	391.428	248.182	220.756	269.291	251.519	233.598	81.6133	67.6249	185.796	120.134	354.336	185.173	174.974	207.673	251.182	630.718	277.43	369.861	230.265	171.86	144.251	106.584	118.668	101.76	129.638	58.1755	18.2459	327.209	54.7136	236.644	166.989	32.9273	39.9545	277.391
88	386.721	286.732	254.256	276.012	251.55	228.285	131.72	67.9506	195.262	126.918	354.336	184.885	189.556	207.673	251.182	647.403	291.814	376.395	234.959	182.225	145.017	107.651	113.692	112.751	106.484	61.1165	41.0337	328.186	41.153	253.844	195.2	34.1697	51.2061	277.391
91	441.46	286.732	256.677	278.979	251.194	214.424	139.717	132.174	224.567	154.155	342.392	189.056	188.771	209.638	263.142	644.342	343.009	395.998	236.134	179.634	159.597	119.375	109.719	110.269	136.576	67.2012	43.8959	375.07	36.4227	259.07	182.83	36.0333	40.1848	281.177
94	434.033	446.557	314.725	318.674	261.11	332.684	138.776	141.595	216.416	157.934	364.551	196.695	195.035	196.535	263.142	711.224	379.221	420.83	239.658	200.36	158.061	121.507	103.613	120.113	135.805	69.2147	110.377	396.559	34.3727	251.605	189.414	39.7606	37.6591	319.994
97	474.921	456.976	330.793	319.587	272.821	406.278	135.015	176.631	211.07	190.119	362.395	186.249	200.185	241.083	260.153	722.514	420.356	419.524	234.959	197.768	183.383	147.619	102.784	120.947	148.555	72.923	142.462	392.765	37.2106	297.894	183.336	33.8727	44.7773	335.141
100	484.761	499.782	333.903	331.457	344.851	405.348	138.334	173.97	214.805	197.487	384.538	200.945	199.768	273.839	264.139	735.685	424.214	454.811	240.834	194.317	194.124	147.087	107.756	120.529	170.7	79.9917	139.943	416.399	37.5273	297.147	183.842	26.5667	42.2515	337.982
103	484.031	671.849	341.079	328.952	347.854	407.365	126.898	173.511	228.815	215.846	386.949	205.948	195.429	269.908	275.103	728.159	419.368	494.018	237.31	196.042	195.667	143.356	107.757	154.83	159.347	84.7764	140.664	435.806	46.7197	300.88	182.324	37.8576	29.2773	362.596
106	513.569	673.723	349.593	349.217	364.168	406.775	125.773	175.734	230.697	207.706	433.012	295.998	196.426	265.977	280.088	785.314	456.582	518.85	238.483	215.043	194.899	148.154	105.69	195.007	182.319	84.4949	135.32	451.288	54.1409	317.72	195.056	40.1833	35.1136	368.791
109	626.311	726.37	372.205	347.41	369.204	412.204	129.055	178.45	227.908	247.894	427.159	295.164	220.039	265.977	310.986	793.452	492.364	533.226	236.134	218.497	194.124	145.488	107.757	194.027	180.328	87.3116	140.538	509.862	53.5636	310.074	195.655	35.8651	53.4151	382.974
112	672.176	721.133	369.885	384.155	395.052	420.388	121.127	181.115	229.818	236.925	431.053	297.665	220.938	239.118	310.986	801.87	488.349	554.444	233.784	217.64	194.128	146.555	129.74	187.658	177.911	91.5388	142.775	535.156	53.9485	314.321	193.685	34.2045	45.5742	394.977
Simple linear regression				Are lines different?				Mann Whitney test at 112 h
	WSN	WSN-M1Udorn		F=550.2	DFn=1	DFd=20		Table Analyzed	Data 4
Best-fit values				P<0.0001
Slope	5.519	2.136						Column B	WSN-M1Udorn
Y-intercept	-218.2	-43.27						vs.	vs,
X-intercept	39.53	20.25						Column A	WSN
1/slope	0.1812	0.4681
								Mann Whitney test
Std. Error								P value	0.0019
Slope	0.134	0.05323						Exact or approximate P value?	Exact
Y-intercept	12.87	5.113						P value summary	**
								Significantly different (P < 0.05)?	Yes
95% Confidence Intervals								One- or two-tailed P value?	Two-tailed
Slope	5,220 to 5,817	2,018 to 2,255						Sum of ranks in column A,B	344 , 184
Y-intercept	-246,8 to -189,5	-54,66 to -31,88						Mann-Whitney U	48
X-intercept	36,28 to 42,46	15,79 to 24,25
								Difference between medians
Goodness of Fit								Median of column A	340,4, n=16
R squared	0.9941	0.9938						Median of column B	182,8, n=16
Sy.x	4.807	1.91						Difference: Actual	-157.7
								Difference: Hodges-Lehmann	-165.5
Is slope significantly non-zero?
F	1696	1611
DFn, DFd	1, 10	1, 10
P value	<0,0001	<0,0001
Deviation from zero?	Significant	Significant
Equation	Y = 5,519*X - 218,2	Y = 2,136*X - 43,27
Data
Number of X values	12	12
Maximum number of Y replicates	1	1
Total number of values	12	12
Number of missing values	0	0
