# Supplementary material for: Morphology-dependent entry kinetics and spread of influenza A virus
Source: EMBO J. 2025 Jun 9;44(14):3959–82. doi: 10.1038/s44318-025-00481-6 (PMC12264294; doi:10.1038/s44318-025-00481-6)
Supplement: Supplementary file 5 — Source data Fig. 4 [file 44318_2025_481_MOESM5_ESM.zip › Figure_04/4C/4C_plaque-growth_catenin-KO.xlsx]

## Sheet: (4C) R(INF) MDCK-Catenin-KO
raw R(INF) MDCK-Catenin-KO
hpi	spherical
18	30.8432	43.5827	26.4753	24.3224	19.4714	30.6928	24.3679	27.1281	16.9252	22.7891	47.1778	16.3663	34.9917	17.6111	20.668	42.8278	39.4811	32.5476	22.0204	14.0892	14.499	36.5305	39.7364	30.8998	10.4347	18.0789	21.841	18.0182	28.4571	34.4314	23.3425	17.7684	10.4692	31.4173	18.5164	14.223	27.6001	22.5531	15.6762	11.928	18.4847	15.2553	13.3467	24.7654	4.40105	58.631	34.7488	14.6053	34.7695
24	46.6589	29.2023	76.8189	57.3558	36.1027	55.8529	47.2868	47.6401	41.0999	50.4306	22.7947	27.9464	37.5669	21.2876	13.2156	5.08833	22.8402	28.4474	7.85399	32.9313	23.8739	17.5338	57.4358	26.5788	23.9373	46.881	23.3881	20.926	64.1181	23.0334	58.3991	38.13	68.9705	68.5799	20.5396	24.7654	17.4483	44.5667	39.4604	90.8695	46.1593	13.1052	22.9092	30.7811	42.3199	22.244	33.9912	59.7599	38.4916
36	193.948	294.837	302.254	239.376	277.657	314.822	211.724	64.2948	214.304	330.09	393.427	251.506	146.354	256.045	199.238	251.006	208.855	88.101	145.077	258.388	368.682	203.329	223.278	176.173	96.2324	69.6936	187.192	191.707	190.509	122.894	127.712	70.2912	227.883	171.027	150.366	145.127	252.425	119.658	154.818	120.406	230.373	56.7223	59.5694	79.4259	65.316	94.6067	232.759	210.751	181.125
48	500.297	585.086	425.424	569.144	613.289	614.556	116.521	598.047	207.375	495.908	534.843	568.282	503.696	160.304	251.644	461.307	447.043	545.504	532.686	235.78	448.077	577.154	105.379	498.712	314.222	505.439	99.4894	340.239	176.47	214.598	434.332	385.992	366.253	491.41	462.521	203.74	389.492	334.884	352.364	189.709	84.8399	288.718	387.766	293.797	385.552	344.645	356.623	128.734	202.919
Row statistics	WSN			WSN-M1-Udorn
hpi	Mean	SD	N	Mean	SD	N
18	25.9577	13.7	52	13.6322	8.20646	52
24	37.2176	18.281	52	23.885	9.51991	52
36	188.376	83.5954	52	124.678	52.1704	52
48	369.857	155.148	52	167.938	62.2895	52
2way ANOVA summary
Number of families	6
Number of comparisons per row family	1
Number of comparisons per column family	6
Alpha	0.05
Tukey's multiple comparisons test	Mean Diff,	95,00% CI of diff,	Below threshold?	Summary	Adjusted P Value
18
spherical vs. filamentous	12.33	-14,36 to 39,01	No	ns	0.3645
24
spherical vs. filamentous	13.33	-13,36 to 40,02	No	ns	0.3267
36
spherical vs. filamentous	63.7	37,01 to 90,39	Yes	****	<0,0001
48
spherical vs. filamentous	201.9	175,2 to 228,6	Yes	****	<0,0001
spherical
18 vs. 24	-11.26	-46,28 to 23,76	No	ns	0.8405
18 vs. 36	-162.4	-197,4 to -127,4	Yes	****	<0,0001
18 vs. 48	-343.9	-378,9 to -308,9	Yes	****	<0,0001
24 vs. 36	-151.2	-186,2 to -116,1	Yes	****	<0,0001
24 vs. 48	-332.6	-367,7 to -297,6	Yes	****	<0,0001
36 vs. 48	-181.5	-216,5 to -146,5	Yes	****	<0,0001
filamentous
18 vs. 24	-10.25	-45,28 to 24,77	No	ns	0.8744
18 vs. 36	-111	-146,1 to -76,02	Yes	****	<0,0001
18 vs. 48	-154.3	-189,3 to -119,3	Yes	****	<0,0001
24 vs. 36	-100.8	-135,8 to -65,77	Yes	****	<0,0001
24 vs. 48	-144.1	-179,1 to -109,0	Yes	****	<0,0001
36 vs. 48	-43.26	-78,28 to -8,236	Yes	**	0.0084
[truncated: 55 more columns]
