# Supplementary material for: Morphology-dependent entry kinetics and spread of influenza A virus
Source: EMBO J. 2025 Jun 9;44(14):3959–82. doi: 10.1038/s44318-025-00481-6 (PMC12264294; doi:10.1038/s44318-025-00481-6)
Supplement: Supplementary file 6 — Source data Fig. 5 [file 44318_2025_481_MOESM6_ESM.zip]

Archive with 47 entries (37 files):
- Figure_05/
- Figure_05/._.DS_Store
- Figure_05/5F/
- Figure_05/5A/
- Figure_05/5I/
- Figure_05/5D/
- Figure_05/5E/
- Figure_05/5H/
- Figure_05/5C/
- Figure_05/.DS_Store
- __MACOSX/Figure_05/._.DS_Store
- Figure_05/5G/
- Figure_05/5B/
- Figure_05/5F/5F_WSN_02.tiff
- __MACOSX/Figure_05/5F/._5F_WSN_02.tiff
- Figure_05/5F/5F_WSN_01.tiff
- Figure_05/5F/._5F_WSN_02.tiff
- Figure_05/5A/5A_HA-number.xlsx
- __MACOSX/Figure_05/5A/._5A_HA-number.xlsx
- Figure_05/5A/._5A_HA-number.xlsx
- Figure_05/5I/5I_WSN-M1-Udorn+MEDI_01.tiff
- __MACOSX/Figure_05/5I/._5I_WSN-M1-Udorn+MEDI_01.tiff
- Figure_05/5I/5I_WSN-M1-Udorn+MEDI_02.tiff
- __MACOSX/Figure_05/5I/._5I_WSN-M1-Udorn+MEDI_02.tiff
- Figure_05/5I/._5I_WSN-M1-Udorn+MEDI_01.tiff
- Figure_05/5I/._5I_WSN-M1-Udorn+MEDI_02.tiff
- Figure_05/5D/5D_virus-count-passaging.xlsx
- __MACOSX/Figure_05/5D/._5D_virus-count-passaging.xlsx
- Figure_05/5D/._5D_virus-count-passaging.xlsx
- Figure_05/5E/._5E_virus-morphology-passaging.xlsx
- Figure_05/5E/5E_virus-morphology-passaging.xlsx
- __MACOSX/Figure_05/5E/._5E_virus-morphology-passaging.xlsx
- Figure_05/5H/._5H_WSN-M1-Udorn_01.tiff
- Figure_05/5H/5H_WSN-M1-Udorn_03.tiff
- Figure_05/5H/5H_WSN-M1-Udorn_02.tiff
- Figure_05/5H/5H_WSN-M1-Udorn_01.tiff
- __MACOSX/Figure_05/5H/._5H_WSN-M1-Udorn_01.tiff
- Figure_05/5C/._5C_plaque-size-antibody.xlsx
- Figure_05/5C/5C_plaque-size-antibody.xlsx
- __MACOSX/Figure_05/5C/._5C_plaque-size-antibody.xlsx
- Figure_05/5G/._5G_WSN+MEDI_02.tiff
- Figure_05/5G/5G_WSN+MEDI_02.tiff
- __MACOSX/Figure_05/5G/._5G_WSN+MEDI_02.tiff
- Figure_05/5G/5G_WSN+MEDI_01.tiff
- Figure_05/5B/._5B_entry-antibody.xlsx
- Figure_05/5B/5B_entry-antibody.xlsx
- __MACOSX/Figure_05/5B/._5B_entry-antibody.xlsx
