# Supplementary material for: Morphology-dependent entry kinetics and spread of influenza A virus
Source: EMBO J. 2025 Jun 9;44(14):3959–82. doi: 10.1038/s44318-025-00481-6 (PMC12264294; doi:10.1038/s44318-025-00481-6)
Supplement: Supplementary file 6 — Source data Fig. 5 [file 44318_2025_481_MOESM6_ESM.zip › Figure_05/5A/5A_HA-number.xlsx]

## Sheet: (5A) HA number
WSN-M-Udorn			filamentous	spherical	3.14159	based on 7 HAs per 500nm^2				WSN			filamentous	spherical	3.14159
Particle length(nm)	Diameter (nm)	ratio	phenotype	radius	surface area [nm^2]	Number of HA per surface	median HA	median particle length WSN-M1Udorn [nm]		Particle length(nm)	Diameter (nm)	ratio	phenotype	radius	surface area [nm^2]	Number of HA per surface	median HA	median particle length WSN [nm]
1070	100	10.7	filamentous	50	351858	4926.02	1904.31	547		157	153	1.02614	spherical	76.5	73541.5	1029.58	534.731	132
547	97	5.63918	filamentous	48.5	181469	2540.57				125	98	1.27551	spherical	49	30171.9	422.406
291	84	3.46429	filamentous	42	87876.6	1230.27				93	92	1.01087	spherical	46	26590.4	372.266
385	92	4.18478	filamentous	46	124570	1743.99				230	147	1.56463	spherical	73.5	67886.7	950.413
188	126	1.49206	spherical	63	49875.9	698.263				148	136	1.08824	spherical	68	58106.9	813.497
175	93	1.88172	spherical	46.5	27171.6	380.403				618	112	5.51786	filamentous	56	237153	3320.14
288	90	3.2	filamentous	45	94153.5	1318.15				123	100	1.23	spherical	50	31415.9	439.823
1952	92	21.2174	filamentous	46	577475	8084.65				318	111	2.86486	filamentous	55.5	130246	1823.44
236	116	2.03448	filamentous	58	107141	1499.97				221	147	1.5034	spherical	73.5	67886.7	950.413
1275	87	14.6552	filamentous	43.5	360371	5045.19				116	104	1.11538	spherical	52	33979.5	475.713
402	82	4.90244	filamentous	41	114121	1597.7				102	91	1.12088	spherical	45.5	26015.5	364.217
142	126	1.12698	spherical	63	49875.9	698.263				288	90	3.2	filamentous	45	94153.5	1318.15
395	109	3.62385	filamentous	54.5	153924	2154.93				131	103	1.27184	spherical	51.5	33329.2	466.608
196	99	1.9798	spherical	49.5	30790.7	431.07				171	98	1.7449	spherical	49	30171.9	422.406
711	86	8.26744	filamentous	43	203713	2851.99				150	150	1	spherical	75	70685.8	989.602
448	88	5.09091	filamentous	44	136018	1904.26				79	69	1.14493	spherical	34.5	14957.1	209.4
207	99	2.09091	filamentous	49.5	79776	1116.86				86	84	1.02381	spherical	42	22167.1	310.339
427	82	5.20732	filamentous	41	120562	1687.86				1506	102	14.7647	filamentous	51	498929	6985
177	92	1.92391	spherical	46	26590.4	372.266				103	102	1.0098	spherical	51	32685.1	457.592
190	87	2.18391	filamentous	43.5	63819.9	893.478				113	99	1.14141	spherical	49.5	30790.7	431.07
646	102	6.33333	filamentous	51	223348	3126.88				103	97	1.06186	spherical	48.5	29559.2	413.829
213	82	2.59756	filamentous	41	65433.1	916.063				176	72	2.44444	filamentous	36	47953.3	671.346
262	90	2.91111	filamentous	45	86802.2	1215.23				995	100	9.95	filamentous	50	328296	4596.15
2431	99	24.5556	filamentous	49.5	771479	10800.7				123	122	1.0082	spherical	61	46759.5	654.633
159	149	1.06711	spherical	74.5	69746.5	976.451				117	96	1.21875	spherical	48	28952.9	405.341
103	88	1.17045	spherical	44	24328.5	340.599				115	87	1.32184	spherical	43.5	23778.7	332.902
487	85	5.72941	filamentous	42.5	141395	1979.53				105	95	1.10526	spherical	47.5	28352.9	396.94
201	87	2.31034	filamentous	43.5	66826.4	935.569				100	89	1.1236	spherical	44.5	24884.6	348.384
552	112	4.92857	filamentous	56	213930	2995.02				123	113	1.0885	spherical	56.5	40115	561.61
323	110	2.93636	filamentous	55	130627	1828.78				534	97	5.50515	filamentous	48.5	177508	2485.11
795	85	9.35294	filamentous	42.5	223642	3130.99				138	105	1.31429	spherical	52.5	34636.1	484.905
908	104	8.73077	filamentous	52	313657	4391.19				141	125	1.128	spherical	62.5	49087.4	687.223
640	104	6.15385	filamentous	52	226094	3165.32				213	201	1.0597	spherical	100.5	126923	1776.93
261	80	3.2625	filamentous	40	75649.6	1059.09				130	124	1.04839	spherical	62	48305.1	676.272
375	70	5.35714	filamentous	35	90163.7	1262.29				198	134	1.47761	spherical	67	56410.4	789.746
552	90	6.13333	filamentous	45	168798	2363.17				243	206	1.17961	spherical	103	133317	1866.43
607	93	6.52688	filamentous	46.5	190932	2673.05				143	88	1.625	spherical	44	24328.5	340.599
417	77	5.41558	filamentous	38.5	110187	1542.61				118	101	1.16832	spherical	50.5	32047.4	448.663
165	85	1.94118	spherical	42.5	22698	317.772				115	101	1.13861	spherical	50.5	32047.4	448.663
334	72	4.63889	filamentous	36	83692	1171.69				133	121	1.09917	spherical	60.5	45996.1	643.945
379	96	3.94792	filamentous	48	128780	1802.92				125	104	1.20192	spherical	52	33979.5	475.713
172	87	1.97701	spherical	43.5	23778.7	332.902				786	101	7.78218	filamentous	50.5	265422	3715.91
507	90	5.63333	filamentous	45	156074	2185.04				415	82	5.06098	filamentous	41	117470	1644.59
535	100	5.35	filamentous	50	183783	2572.96				142	130	1.09231	spherical	65	53092.9	743.301
200	88	2.27273	filamentous	44	67456.3	944.388				124	117	1.05983	spherical	58.5	43005.3	602.074
354	112	3.16071	filamentous	56	144262	2019.67				148	98	1.5102	spherical	49	30171.9	422.406
187	88	2.125	filamentous	44	63862.3	894.072				106	98	1.08163	spherical	49	30171.9	422.406
287	88	3.26136	filamentous	44	91508.3	1281.12				119	113	1.0531	spherical	56.5	40115	561.61
159	69	2.30435	filamentous	34.5	41945	587.23				125	95	1.31579	spherical	47.5	28352.9	396.94
557	74	7.52703	filamentous	37	138092	1933.29				121.687	76.9285	1.58182	spherical	38.4642	18591.9	260.287
480	73	6.57534	filamentous	36.5	118452	1658.33				1058.79	61.1607	17.3116	filamentous	30.5803	209314	2930.39
1084	71	15.2676	filamentous	35.5	249708	3495.91				128.56	84.9915	1.51262	spherical	42.4958	22693.5	317.709
378	89	4.24719	filamentous	44.5	118132	1653.84				159.621	61.0247	2.61568	filamentous	30.5124	36451.4	510.319
155	89	1.74157	spherical	44.5	24884.6	348.384				168.432	63.5058	2.65223	filamentous	31.7529	39938.8	559.143
462	78	5.92308	filamentous	39	122767	1718.74				338.28	59.9662	5.64118	filamentous	29.9831	69376.9	971.276
314	94	3.34043	filamentous	47	106607	1492.5				606.815	59.4884	10.2006	filamentous	29.7442	118965	1665.52
910	87	10.4598	filamentous	43.5	260609	3648.53				287.617	54.8043	5.24807	filamentous	27.4021	54237.7	759.328
208	99	2.10101	filamentous	49.5	80087.1	1121.22				93.3628	57.607	1.62068	spherical	28.8035	10425.6	145.958
130	90	1.44444	spherical	45	25446.9	356.257				177.897	80.9238	2.19833	filamentous	40.4619	55513.3	777.186
185	84	2.20238	filamentous	42	59903.9	838.654				519.56	63.4237	8.19189	filamentous	31.7118	109842	1537.78
1511	99	15.2626	filamentous	49.5	485343	6794.8				586.186	58.4113	10.0355	filamentous	29.2056	112927	1580.98
167	68	2.45588	filamentous	34	42939.3	601.15				181.772	125.69	1.44619	spherical	62.845	49630.8	694.831
1467	105	13.9714	filamentous	52.5	501233	7017.27				73.6654	72.2494	1.0196	spherical	36.1247	16399	229.587
272	83	3.27711	filamentous	41.5	81745.8	1144.44				75.5473	67.7487	1.11511	spherical	33.8743	14419.6	201.874
526	71	7.40845	filamentous	35.5	125244	1753.42				110.725	62.1695	1.78102	spherical	31.0847	12142.4	169.994
386	75	5.14667	filamentous	37.5	99784.8	1396.99				94.7358	71.8335	1.31882	spherical	35.9168	16210.8	226.951
596	81	7.35802	filamentous	40.5	161970	2267.57				62.4854	59.9876	1.04164	spherical	29.9938	11305.1	158.271
616	82	7.5122	filamentous	41	169250	2369.5				63.7872	60.0066	1.063	spherical	30.0033	11312.2	158.371
350	92	3.80435	filamentous	46	114455	1602.36				125.194	62.9712	1.98812	spherical	31.4856	12457.6	174.406
265	73	3.63014	filamentous	36.5	69144.9	968.028				244.533	62.5823	3.90738	filamentous	31.2911	54229.3	759.21
641	79	8.11392	filamentous	39.5	168890	2364.47
382	81	4.71605	filamentous	40.5	107513	1505.18
172	93	1.84946	spherical	46.5	27171.6	380.403
168	101	1.66337	spherical	50.5	32047.4	448.663
142	94	1.51064	spherical	47	27759.1	388.628
608	91	6.68132	filamentous	45.5	186826	2615.56
4223	100	42.23	filamentous	50	1.3424e+06	18793.6
402	79	5.08861	filamentous	39.5	109574	1534.04
172	105	1.6381	spherical	52.5	34636.1	484.905
251	100	2.51	filamentous	50	94561.9	1323.87
246	83	2.96386	filamentous	41.5	74966.3	1049.53
136	126	1.07937	spherical	63	49875.9	698.263
250.897	59.925	4.18685	filamentous	29.9625	52874.6	740.244
1822.12	43.426	41.9591	filamentous	21.713	251548	3521.67
479.507	103.935	4.61353	filamentous	51.9675	173538	2429.53
153.762	125.965	1.22067	spherical	62.9825	49848.2	697.875
121.686	95.824	1.26989	spherical	47.912	28846.9	403.856
161.171	123.967	1.30011	spherical	61.9835	48279.4	675.912
895.474	63.607	14.0782	filamentous	31.8035	185295	2594.13
1879.28	61.322	30.6461	filamentous	30.661	367948	5151.27
319.806	43.42	7.36541	filamentous	21.71	46585.5	652.197
144.814	52.663	2.74982	filamentous	26.3315	28315.3	396.414
133.384	50.158	2.65928	filamentous	25.079	24970	349.58
353.844	43.189	8.19292	filamentous	21.5945	50940.3	713.165
1457.8	49.409	29.5047	filamentous	24.7045	230119	3221.66
1866.42	46.966	39.7398	filamentous	23.483	278851	3903.92
1435.83	85.493	16.7947	filamentous	42.7465	397123	5559.72
226.89	204.51	1.10943	spherical	102.255	131395	1839.53
1384.4	49.654	27.8809	filamentous	24.827	219829	3077.61
1166.86	48.3188	24.1492	filamentous	24.1594	180794	2531.12
229.478	46.966	4.88605	filamentous	23.483	37323.9	522.535
295.526	50.4755	5.85484	filamentous	25.2377	50864.6	712.105
530.675	56.479	9.39597	filamentous	28.2395	99170.4	1388.39
1339.22	48.526	27.5979	filamentous	24.263	207861	2910.05
274.243	74.26	3.69301	filamentous	37.13	72641.7	1016.98
2404.56	55.246	43.5246	filamentous	27.623	422131	5909.83
562.775	59.9628	9.3854	filamentous	29.9814	111663	1563.28
1069.35	68.9222	15.5153	filamentous	34.4611	239003	3346.05
2365	59.3821	39.8268	filamentous	29.6911	446740	6254.36
1369.14	60.9366	22.4683	filamentous	30.4683	267938	3751.13
131.041	108.538	1.20733	spherical	54.269	37009.5	518.133
937.045	67.3416	13.9148	filamentous	33.6708	205365	2875.1
108.34	71.1211	1.52332	spherical	35.5605	15890.8	222.472
1129.4	57.553	19.6237	filamentous	28.7765	209408	2931.71
529.849	44.0017	12.0416	filamentous	22.0008	76285.2	1067.99
61.5934	51.157	1.20401	spherical	25.5785	8221.67	115.103
1197.8	50.9166	23.5247	filamentous	25.4583	195671	2739.4
1822.38	48.5259	37.5548	filamentous	24.263	281518	3941.25
186.11	55.328	3.36376	filamentous	27.664	37157.8	520.209
606.096	46.9019	12.9226	filamentous	23.4509	92761.6	1298.66
1058.72	44.0009	24.0613	filamentous	22.0005	149391	2091.48
2752.24	70.0776	39.2742	filamentous	35.0388	613634	8590.88
995.215	69.0938	14.4038	filamentous	34.5469	223525	3129.35
481.447	45.4196	10.6	filamentous	22.7098	71938.1	1007.13
662.956	53.6287	12.362	filamentous	26.8144	116212	1626.97
993.573	79.878	12.4386	filamentous	39.939	259354	3630.95
174.962	50.2772	3.47995	filamentous	25.1386	31606	442.484
70.9899	69.0354	1.02831	spherical	34.5177	14972.5	209.615
318.126	52.968	6.006	filamentous	26.484	57344.4	802.822
1201.69	53.4336	22.4894	filamentous	26.7168	206208	2886.92
347.829	65.7273	5.292	filamentous	32.8636	78608.6	1100.52
403.816	55.9789	7.21372	filamentous	27.9895	75938.6	1063.14
3731.3	49.6787	75.1086	filamentous	24.8393	586222	8207.1
1341.34	37.2383	36.0204	filamentous	18.6192	159098	2227.38
1870.93	39.9801	46.7965	filamentous	19.9901	237502	3325.03
861.735	42.8897	20.0919	filamentous	21.4448	119001	1666.02
178.663	132.606	1.34732	spherical	66.303	55242.9	773.4
804.356	46.1878	17.4149	filamentous	23.0939	120066	1680.92
809.359	60.0048	13.4882	filamentous	30.0024	158229	2215.2
1006.72	42.9365	23.4467	filamentous	21.4683	138691	1941.68
1937.27	55.4915	34.9111	filamentous	27.7458	342565	4795.9
3616.16	56.2656	64.2695	filamentous	28.1328	644178	9018.5
2078.6	54.265	38.3047	filamentous	27.1325	358983	5025.76
2491.51	56.5424	44.0645	filamentous	28.2712	447597	6266.35
2158.66	56.7821	38.0166	filamentous	28.391	390140	5461.96
4778.09	54.363	87.8923	filamentous	27.1815	820675	11489.5
1994.78	50.4757	39.5196	filamentous	25.2379	320322	4484.51
2751.96	54.2536	50.724	filamentous	27.1268	473675	6631.45
4269.2	48.6191	87.8091	filamentous	24.3096	655797	9181.15
1368.73	57.9567	23.6164	filamentous	28.9783	254490	3562.85
131.506	127.093	1.03472	spherical	63.5465	50745	710.43
3226.19	48.9902	65.8538	filamentous	24.4951	500304	7004.26
630.538	74.2364	8.49365	filamentous	37.1182	155711	2179.96
1644.05	65.8111	24.9813	filamentous	32.9055	346713	4853.99
179.481	160.126	1.12087	spherical	80.063	80551.5	1127.72
432.05	65.5548	6.59067	filamentous	32.7774	95729.6	1340.21
1764.81	46.1884	38.2089	filamentous	23.0942	259434	3632.08
2155.45	56.7821	37.9601	filamentous	28.391	389568	5453.95
1606.08	48.6191	33.0339	filamentous	24.3096	249028	3486.39
2916.18	53.5129	54.4949	filamentous	26.7565	494754	6926.56
1021.13	80.7519	12.6453	filamentous	40.376	269293	3770.1
313.243	69.8036	4.48749	filamentous	34.9018	76346.2	1068.85
766.43	85.778	8.93504	filamentous	42.889	218095	3053.33
152.765	54.2696	2.81493	filamentous	27.1348	30671.7	429.403
965.208	44.1377	21.8681	filamentous	22.0689	136898	1916.58
1732.09	53.8346	32.1743	filamentous	26.9173	297495	4164.92
3456.61	69.2827	49.8914	filamentous	34.6414	759899	10638.6
2578.82	47.1053	54.7459	filamentous	23.5526	385114	5391.59
1115.88	42.7723	26.0888	filamentous	21.3862	152818	2139.45
3393.86	72.0069	47.1324	filamentous	36.0035	775891	10862.5
275.818	56.569	4.87578	filamentous	28.2845	54044.1	756.618
1650.94	55.7509	29.6128	filamentous	27.8755	294039	4116.54
1583.08	49.6729	31.8701	filamentous	24.8364	250919	3512.86
307.807	237.609	1.29543	spherical	118.805	177368	2483.15
261.177	232.129	1.12514	spherical	116.064	169281	2369.94
607.381	56.383	10.7724	filamentous	28.1915	112580	1576.13
1350.81	44.7386	30.1934	filamentous	22.3693	193001	2702.01
1614.23	43.8182	36.8393	filamentous	21.9091	225229	3153.21
486.042	54.3192	8.94789	filamentous	27.1596	87577.2	1226.08
1554.92	39.5704	39.295	filamentous	19.7852	195758	2740.61
76.2657	70.5489	1.08103	spherical	35.2745	15636.2	218.906
118.525	116.986	1.01316	spherical	58.493	42995	601.93
72.6989	56.7821	1.28031	spherical	28.391	10129.1	141.808
61.5944	62.3247	0.988282	spherical	31.1623	12203.1	170.843
3551.83	53.8767	65.9252	filamentous	26.9383	605737	8480.32
3778.45	60.2326	62.731	filamentous	30.1163	720681	10089.5
714.311	54.3637	13.1395	filamentous	27.1819	126639	1772.94
950.176	54.1757	17.5388	filamentous	27.0878	166328	2328.6
256.223	51.4744	4.97768	filamentous	25.7372	45596.2	638.347
118.995	56.838	2.09358	filamentous	28.419	26322.5	368.515
294.421	72.0213	4.08797	filamentous	36.0106	74764	1046.7
1398.25	51.4746	27.1639	filamentous	25.7373	230276	3223.87
1532.09	61.9838	24.7176	filamentous	30.9919	304376	4261.26
1477.69	50.2775	29.3907	filamentous	25.1388	237374	3323.24
1235.93	71.7388	17.2282	filamentous	35.8694	286631	4012.83
334.707	51.9511	6.44273	filamentous	25.9755	58866.7	824.134
184.781	56.9761	3.24313	filamentous	28.4881	38174.2	534.439
123.195	49.9769	2.46504	filamentous	24.9885	23265.8	325.722
1905.25	77.7388	24.5084	filamentous	38.8694	474800	6647.2
1055.04	53.3089	19.7911	filamentous	26.6545	181157	2536.19
2406.55	51.4058	46.8147	filamentous	25.7029	392799	5499.18
676.396	48.6237	13.9108	filamentous	24.3118	107037	1498.52
94.3224	60.2326	1.56597	spherical	30.1163	11397.6	159.566
1713.46	47.8847	35.7831	filamentous	23.9424	261365	3659.12
407.377	95.1671	4.28065	filamentous	47.5836	136022	1904.31
649.05	83.9414	7.73218	filamentous	41.9707	182229	2551.2
2189.21	49.1287	44.5607	filamentous	24.5644	341679	4783.51
1492.23	59.9769	24.8801	filamentous	29.9885	286821	4015.49
2159.67	66.4809	32.4856	filamentous	33.2405	458002	6412.03
1975.31	46.6707	42.3244	filamentous	23.3353	293042	4102.59
143.067	52.3419	2.73332	filamentous	26.171	27829	389.606
640.162	59.6509	10.7318	filamentous	29.8255	125555	1757.77
1136.74	75.5665	15.0429	filamentous	37.7833	278831	3903.63
2624.82	78.9944	33.2279	filamentous	39.4972	661199	9256.78
1809.86	72.6331	24.9178	filamentous	36.3165	421267	5897.74
737.928	62.8391	11.7431	filamentous	31.4196	151881	2126.33
2686.34	68.9222	38.9765	filamentous	34.4611	589124	8247.73
355.322	59.3813	5.98374	filamentous	29.6907	71824.8	1005.55
221.193	186.826	1.18395	spherical	93.413	109654	1535.16
