# Supplementary material for: Morphology-dependent entry kinetics and spread of influenza A virus
Source: EMBO J. 2025 Jun 9;44(14):3959–82. doi: 10.1038/s44318-025-00481-6 (PMC12264294; doi:10.1038/s44318-025-00481-6)
Supplement: Supplementary file 6 — Source data Fig. 5 [file 44318_2025_481_MOESM6_ESM.zip › Figure_05/5D/5D_virus-count-passaging.xlsx]

## Sheet: (5D) count passaging MEDI
Virus count (viruses per map) after passaging + MEDI8852
WSN-M1-Udorn
p1-MEDI	9	2	18	22	5	4	14	9	8	16
p1+MEDI	15	5	11	4	16	18	39	24	16	8
p5-MEDI	30	29	18	24	7	26	13	5	3	15
p5+MEDI	3	1	5	7	1	4	4	4	7	4	3	7	4	5	6	2	6	17	2	3	3	3
WSN
p1-MEDI	17	20	22	36	26
p1+MEDI	19	18	30	53
p5-MEDI	6	3	1	1	1	3	5	4	12	1	21	2	2	1	7	1	3	1	1	5
p5+MEDI	2	1	11	8	6	3	8	5	2	3	3	4	1	3	7	3	7	4	1
