# Supplementary material for: Morphology-dependent entry kinetics and spread of influenza A virus
Source: EMBO J. 2025 Jun 9;44(14):3959–82. doi: 10.1038/s44318-025-00481-6 (PMC12264294; doi:10.1038/s44318-025-00481-6)
Supplement: Supplementary file 6 — Source data Fig. 5 [file 44318_2025_481_MOESM6_ESM.zip › Figure_05/5E/5E_virus-morphology-passaging.xlsx]

## Sheet: (5E) morphology passaging MEDI
Virus morphology (length/diameter) after passaging +/- MEDI8852
WSN-M1-Udorn	<=2	>2;<=4	>4:<=10	>10	total %
p1-MEDI	27.1028	22.4299	23.3645	27.1028	100
p1+MEDI	18.5897	15.3846	27.5641	38.4615	100
p5-MEDI	14.0244	15.8537	28.6585	41.4634	100
p5+MEDI	26.4706	20.5882	30.3922	22.549	100
WSN
p1-MEDI	91.0569	6.50407	2.43902	0	100
p1+MEDI	93.3333	5	1.66667	0	100
p5-MEDI	88.8889	9.87654	1.23457	0	100
p5+MEDI	91.4634	6.09756	2.43902	0	100
