# Supplementary material for: Morphology-dependent entry kinetics and spread of influenza A virus
Source: EMBO J. 2025 Jun 9;44(14):3959–82. doi: 10.1038/s44318-025-00481-6 (PMC12264294; doi:10.1038/s44318-025-00481-6)
Supplement: Supplementary file 6 — Source data Fig. 5 [file 44318_2025_481_MOESM6_ESM.zip › Figure_05/5C/5C_plaque-size-antibody.xlsx]

## Sheet: (5C) R(INF) MEDI
Raw R(INF) [µM]
	WSN																	WSN-M1-Udorn
MEDI8852 [nM]	0			0.5			1			2.5			5				MEDI8852 [nM]	0			0.5			1			2.5			5
Biological replicate #	1	2	3	1	2	3	1	2	3	1	2	3	1	2	3		Biological replicate #	1	2	3	1	2	3	1	2	3	1	2	3	1	2	3
	145.846	305.44	340.65	291.498	357.121	184	310.459	188.047	77.673	77.36	61.056	110.773	33.12	55.26				142.572	229.432	318.32	91.198	126.96	93.84	33.501	51.651	55.393	38.712	49.831	62.954	55.267	55.533	44.381
	273.127	134.425	644.689	64.688	351.44	246.704	156.844	295.32	357.642	52.116	37.028	165.825	42.405	90.204				122.176	16.652	109.12	96.428	111.338	103.04	92.256	42.606	214.439	33.325	59.193	186.366	33.286	70.006	59.104
	418.477	483.366	445.28	96.121	103.04	226.465	64.838	55.259	174.899	68.08	92.739	70.261	54.621	103.077				162.262	182.472	140.37	40.682	226.49	116.082	95.826	103.736	186.341	38.712	127.241	60.861	55.267	35.296
	294.704	445.722	673.441	152.79	280.123	503.066	121.982	46.151	325.68	55.242	75.948	125.228		35.31				133.032	205.152	138.63	140.34	165.737	221.505	98.636	75.55	64.555	33.325	72.232	97.975	33.286	27.6
	273.253	371.68	607.937	201.096	206.08	356.218	214.423	29.526	461.84	75.568	71.825	127.254		42.687				120.408	111.305	86.48	61.324	122.112	160.744	109.678	90.515	62.684	68.42	72.049	77.533	27.865	70.202
	210.714	487.6	298.684	249.024	366.859	700.049	106.72	301.164	322.95	130.693	86.75	197.453		48.333				247.678	171.301	195.41	86.757	73.907	64.529	80.297	64.889	206.349	48.079	42.532	138.08	38.82	70.202
	204.786	357.683	375.017	335.776	412.16	638.481	112.356	190.284	363.44	73.715	44.192	164.053						173.03	112.24	174.8	121.569	81.207	99.567	673.901	94.162	189.806	29.567	51.651	66.297	31.524	35.052
	66.411		396.652	132.955	268.882	333.04	204.61	239.959	178.599	153.329	198.822	64.441						69.92	286.579	383.025	120.387	47.84	103.293	81.699	47.993	44.195	42.39		107.339	37.058	34.96
	312.969		245.418	181.201	301.063	444.623	299.282	173.906	316.655	87.124	60.842	70.289						49.791	309.12	42.428	112.369	108.64	62.873	52.095	129.605	47.889	47.877		58.88	42.727	33.347
	262.464		139.84	183.346	427.436	478.556	180.469	140.147	252.823	128.93	158.694							188.484	162.321	354.114	90.293	122.415	142.209	27.88	134.364	213.44	66.676		57.195	29.587	31.316
	337.363		630.044	128.8	86.641	481.395	215.28	265.124	263.12	66.325	62.677							136.209	122.389	74.056	94.879	261.972	134.854	70.153	42.422	48.091	40.625		51.612	16.56	22.235
	276.653		460.389	232.46	508.935	495.561	149.768	226.485	421.36	44.39	62.742							184.535	110.4	259.44	135.342	227.017	108.791	78.164	73.6	133.166	55.497		35.135	31.28	51.837
	158.485		535.44	370.411	134.508	289.015	211.6	296.24	278.595	27.669	72.024							151.772	145.992	70.128	152.827	260.317	73.866	24.232	88.32	74.107	53.551		31.426	44.16	81.365
	149.811		419.91	214.211	158.24	363.172	68.457	70.246	302.625	73.6	73.637							70.304	239.558	314.64	214.414	199.681	186.387	88.78	48.041	40.626	31.328			22.08
	217.12		405.132	121.809	414.639	243.397	283.36	219.868	391.92	95.68	57.175							201.66	251.266	248.4	82.955	103.845	285.835	77.328	83.27	57.095	27.833			12.88
	160.564		613.926	99.599	192.337	180.53	81.322	230.941	144.099	0.126	66.391							144.525	327.732	287.372	154.716	38.701	42.651	92.595	86.79	128.879	101.562
	188.015		757.159	228.761	154.56	186.287	147.2	186.221	222.64	130.64	66.391							155.215	123.461	190.112	81.099	88.409	121.514	33.445	63.284	55.418	33.419
	348.148		421.36	146.166	425.04	368	208.04	258.067	291.381	33.12								51.593	155.25	250.499	53.436	165.6	169.64	59.469	158.614	77.853	68.514
	208.671		269.858	173.423	58.939	412.16	134.774	99.574	116.292	95.68								203.224	196.88	112.502	109.571	51.875	95.736	100.064	138	36.944	49.835
	478.021		545.174	93.84	160.881	187.68	109.441	277.949	249.176	58.88								183.237	162.643	205.448	29.488	88.434	254.68	74.131	136.832	73.737	24.14
	304.412		538.552	371.68	359.485	197.407	178.957	135.131	123.954	57.116								107.247	201.266	307.28	168.366	245.837	184.377	55.926	90.945	114.728	40.928
	313.227		703.684	34.96	157.209	353.44	284.118	206.454	302.65	42.32								156.835	301.191	237.36	31.752	165.746	105.329	61.272	199.528	46.111	71.838
	303.668		535.44	46.411	449.346	366.16	199.537	211.705	132.967	73.6								42.661	145.928	186.685	76.276	86.78	79.12	27.919	151.205	136.234	57.233
	328.573		210.161	322	66.441	370.143	163.036	175.153	105.423	40.766								194.078	105.04	421.36	70.592	167.554	219.171	55.926	79.559	90.557	245.332
	277.19		600.456	245.299		370.002	60.991	336.889	252.202	46								218.153	138.784	290.72	130.779	106.833	199.162	26.096	105.49	116.354	46.359
	346.58		416.379	326.543		300.947	197.69	306.144	321.352									151.721	219.276	345.92	139.996	175.645	77.45	75.869	136.638	95.935	38.771
	363.33		226.925	254.599		291.716	168.045	182.16	237.817									59.108	375.925	195.288	74.248	119.699	95.751	122.13	123.527	117.922	25.929
	386.4		468.387	116.383		362.655	47.84	151.309	213.782									94.547	230.877	358.968	263.668	44.585	93.918	72.288	133.041	79.182	27.744
	170.667		450.8	42.32		444.41	57.09	166.05	112.866									97.52	169.589	90.16	175.598	169.843	156.683	83.571	96.118	31.433	40.643
	261.333		521.747	127.494		374.713	100.101	158.382										162.063	177.483	161.92	139.078	164.187	83.116	99.501	49.974	33.163	35.275
	123.015		491.934	167.905		245.884	202.4	222.805										198.796	99.36	77.477	127.114	121.837	285.745	86.971	53.562	49.902	25.935
	179.348		425.04	84.64		369.84	77.28	290.72										140.12	152.72	141.834	109.243	37.058	153.203	126.098	210.866	53.593	31.28
	113.839		467.772	110.682		397.992	130.64	178.601										99.574	341.29	377.989	121.84	86.705	217.12	44.241	69.973	79.184	12.88
	117.857		472.88	294.4		414.717	128.8	349.6										218.206	252.08	177.112	187.254	164.565	285.2	68.645	66.815	46.215	22.08
	156		298.08	301.76			110.575	151.003										248.802	305.44	84.64	103.764	94.395	66.24	124.113	50.068	117.965	22.08
	138.616		439.931	330.241			195.04	123.529										261.358	342.893	83.25	101.719	68.509	145.71	31.39	134.519	57.244	22.08
	217.333		574.081	260.354			94.54	232.726										90.434	353.509	468.735	134.631	147.547	134.32	79.12	64.718	107.075	14.72
	173.797		250.903	341.31			40.48	322.537										252.167	224.666	333.676	37.154	165.727	226.821	84.698	145.764	110.561	9.2
	146.667		591.082	259.44			31.378	99.91										192.176	360.64	355.798	195.528	61.304	97.901	159.086	94.356	272.746	29.44
	99.36			125.12			79.12	64.489										151.421	66.24	53.436	38.85	94.042	64.517	105.589	165.872	58.923	20.24
	85.301			145.36			53.633	320.16										129.514	70.023	68.08	48.413	66.803	77.317	180.565	106.808	217.247	18.4
	157.333			191.36			86.48	243.327										143.865	79.627	141.68	168.323	180.476	71.958	93.928	64.581	97.913	38.64
	308.623			99.36			151.658	143.641										118.407	94.27	81.269	129.143	103.412	168.106	84.852	52	68.405	25.76
	325.992			108.56			47.84	85.21										106.72	193.363	355.649	295.418	168.172	92.143	59.768	105.192	208.808	36.8
	379.04			263.824			90.833	127.926										79.61	176.775	184.875	105.015	275.076	59.168	39.076	40.804	58.942	33.12
	208.662			261.28			101.2	172.96										96.079	220.8	86.692	127.952	69.92	33.153	81.887	134.32	101.418	29.44
	243.316			115.92			247.277	125.24										231.161	112.63	344.777	117.907	48.192	105.103	174.274	49.796	177.278	29.44
	140.625			207.92			97.52	171.629										63.284	96.29	204.878	140.72	164.183	204.563	63.092	66.628	31.469	37.2
	61.404			255.76			46.048											90.478	250.568	182.255	79.641	68.131	88.665	57.388	108.959		42.32
				157.206			157.206											105.125	100.116	103.268	127.313	128.88	324.458	38.64	171.24		38.942
				133.288			136.16											127.842	186.67	156.965	92.081	223.764	171.708	16.56	176.739		38.64
				158.24			121.44											44.554	143.756	77.8	31.671	186.1	38.686	12.88	125.962		27.6
				163.76			134.32											285.2	77.556	55.2	93.945	144.135	108.56	34.96	133.387		16.56
							123.93											210.974	171.12	103.232	163.921	50.158	128.895	16.56	55.537		14.72
							254.491											221.26	75.527	132.846	58.973	55.368	66.28	18.4	79.51		16.56
							190.366											143.855	70.023	213.688	49.777	86.84	196.88	51.846	131.005		16.56
							252.08											210.667	79.12	270.632	133.41	263.729	108.766	42.32	76.048		23.92
							46.667											60.856	358.996	349.936	83.134	94.303	93.84	27.6	103.481		12.88
							177.429											162.298	73.929	121.521	57.04	217.12	142.389	44.16	123.84		12.88
							96.278											121.44	219.416	363.567	22.08	110.621	53.603	101.366	44.331		16.56
																		47.84	132.48	138.114	25.76	138.958	208.471	55.2	63.02
																		79.12	132.48	370.322	70.189	248.605	36.826	57.04	141.68
																		58.88	196.88	64.781	79.12	51.867	42.32	47.84	123.28
																		58.88	226.32	345.111	108.56	117.879		49.68	60.998
																		29.44	149.921	226.573	47.84	70.265		38.64
																		60.72	158.863	302.061	55.2	281.971		38.64
																		87.156	132.48	473.811	16.56	136.616		34.96
																		168.331	151.34	186.354	77.28	63.152		37.073
																		116.627	116.663	256.248	51.52	44.259		51.709
																		92.904	167.876	83.18	49.68	243.586		25.76
																		145.783	182.16	289.942	77.28	40.878		42.32
																		38.64	204.583	372.442	60.72	62.746		33.12
																		29.44	129.72	232.593	68.08	55.606		49.68
																		59.581	350.406	403.558	46	49.796		53.36
																		114.08	295.187	103.481	52.073	90.34		33.12
																		57.319	77.564	274.16	16.56	280.428		16.56
																		37.088	133.071	134.414	36.8	123.623		58.88
																		27.6	144.144	315.477	31.28	68.506		29.44
																		64.676	117.76	370.235	23.92	184		51.52
																		53.527	208.393	368	59.096	136.847		36.8
																		46	236.631	427.699	77.756	215.28		31.28
																		53.824	169.582	117.91	61.583	147.628		27.6
																		73.6	112.801	217.497	36.8	179.381		44.16
																		67.14	55.341	141.805	23.92	92.299		44.16
																		134.95	350.406	164.491	34.96	53.69		16.56
																		38.64	154.716	103.356	60.97	117.879		25.76
																		44.16	77.38	122.06	60.97	138.526		23.92
																		80.195	134.452	186.734	115.92	142.787		27.6
																		83.418	129.129	130.772	80.96	96.554		29.44
																		69.92	147.332	290.72	109.917	82.8		49.68
																		96.123	169.695	46	16.56	174.8		42.32
																		69.92	165.6	55.396	34.96	149.454		51.772
																		133.071	31.567	269.105	68.371	70.434		51.52
																		96.14	66.473	145.663	38.64	87.173		38.64
																		63.073	211.6	93.903	87.455	99.911		16.56
																		46	169.582	199.316	42.32	103.104		12.88
																		44.33	112.801		40.48			36.8
																		62.667	55.341		40.48			22.08
																		62.667	350.406		64.4			62.56
																		27.6	154.716		64.4			57.04
																		14.72	77.38		64.4			40.48
																		60.72	134.452		14.72			12.88
																		133.38	129.129		99.36			36.8
																		47.84	147.332		75.44			22.08
																		47.84	169.695		16.56			62.56
																		82.8	165.6		23.92			57.04
																		86.48	31.567		14.72			40.48
																		29.44	66.473		59.474			55.2
																		42.32	211.6		114.45			90.16
																		75.869			88.32			36.8
																		151.233			74.281			14.72
																		53.36			129.464			51.52
																		47.84			49.68			81.683
																		81.093			52.095			92
																		63.491			14.72			64.4
																		46.523			31.28			58.88
																		34.96			53.36
																					40.48
																					27.6
																					51.772

## Sheet: (5C) relative R(INF) MEDI
normalized R(INF)
MEDI8852 [nM]	WSN-M1-Udorn			WSN
0	1	1	1	1	1	1
0.5	0.763	0.75	0.617	0.82	0.722	0.78
1	0.575	0.577	0.471	0.611	0.521	0.549
2.5	0.354	0.397	0.375	0.307	0.215	0.265
5	0.3	0.279	0.244	0.186	0.169
Table of results: nonlin fit
[Inhibitor] vs. response (three parameters)
Best-fit values	WSN-M1-Udorn	WSN
Bottom	0.1391	-0.1366
Top	1.002	1.015
IC50	0.9251	1.565
logIC50	-0.0338	0.1944
Span	0.8628	1.151
95% CI (profile likelihood)
Bottom	0,03457 to 0,2246	-0,3364 to 0,01076
Top	0,9467 to 1,057	0,9545 to 1,076
IC50	0,6383 to 1,368	1,071 to 2,379
logIC50	-0,1950 to 0,1360	0,02995 to 0,3765
Goodness of Fit
Degrees of Freedom	12	11
R squared	0.9765	0.9785
Sum of Squares	0.02381	0.02761
Sy.x	0.04455	0.0501
Constraints
IC50	IC50 > 0	IC50 > 0
Comparison of fits
Null hypothesis	IC50 same for all data sets
Alternative hypothesis	IC50 different for at least one data set
P value	0.0469
Conclusion (alpha = 0.05)	Reject null hypothesis
Preferred model	IC50 different for at least one data set
F (DFn, DFd)	4,410 (1, 23)
