# Supplementary material for: Morphology-dependent entry kinetics and spread of influenza A virus
Source: EMBO J. 2025 Jun 9;44(14):3959–82. doi: 10.1038/s44318-025-00481-6 (PMC12264294; doi:10.1038/s44318-025-00481-6)
Supplement: Supplementary file 6 — Source data Fig. 5 [file 44318_2025_481_MOESM6_ESM.zip › Figure_05/5B/5B_entry-antibody.xlsx]

## Sheet: (5B) MEDI entry
IAV infection of A549 cells (%) at 4 hpi +/- MEDI8852
	raw					normalized
Virus	Date	0 nM MEDI	1 nM MEDI	5 nM MEDI	10 nM MEDI	0 nM MEDI	1 nM MEDI	5 nM MEDI	10 nM MEDI
WSN	20241002	69.7808	70.4541	47.832	36.4234	100	100.965	68.5461	52.1969
	20241028	93.8378	90.9146	77.784	60.0718	100	96.8848	82.8919	64.0166
	20241122	69.2014	75.8186	36.5996	8.07526	100	109.562	52.8885	11.6692
	20241127	59.93	67.4733	50.7865	28.7407	100	112.587	84.743	47.9571
	Average	73.1875	76.1651	53.2505	33.3278	100	105	72.2674	43.96
WSN-M1-Udorn	20241002	14.8435	17.7028	21.7251	15.7895	100	119.263	146.361	106.373
	20241028	64.7756	54.8265	54.5848	11.5406	100	84.6407	84.2675	17.8162
	202441122	42.1364	54.6581	49.0665	17.9081	100	129.717	116.447	42.5003
	20241127	7.18784	11.6416	10.9693	7.23411	100	161.962	152.609	100.644
	Average	32.2358	34.7073	34.0864	13.1181	100	123.896	124.921	66.8333
